# Supplementary material for: Establishment of a 5-gene risk model related to regulatory T cells for predicting gastric cancer prognosis
Source: Cancer Cell Int. 2020 Sep 3;20:433. doi: 10.1186/s12935-020-01502-6 (PMC7470613; doi:10.1186/s12935-020-01502-6)
Supplement: Supplementary file 1 — Additional file 1: Supplementary Table 1. 172 genes with high correlation were screened (P <0.01, |R|> 0.15); Supplementary Table 2. 172 Tregs related genes were selected for univariate regression analysis and 38 genes with P < 0.05 were screened [file 12935_2020_1502_MOESM1_ESM.xls]

## Sheet: Supplementary Table 1
1	T cells regulatory	1	0
1728	AQP9	-0.378115	1.35e-11
1631	CLEC5A	-0.324311	9.45e-09
1464	CXCL8	-0.306528	6.34e-08
2482	TNFRSF13B	0.300662	1.16e-07
1674	SLC11A1	-0.294056	2.24e-07
2372	RGS2	-0.279109	9.4e-07
2515	BCAT1	-0.275104	1.36e-06
2159	UPK3A	0.270088	2.15e-06
1413	MMP12	-0.2694	2.28e-06
835	MMP1	-0.26784	2.63e-06
893	MCEMP1	-0.266741	2.9e-06
1287	SEC14L4	0.264842	3.42e-06
989	CCL7	-0.25947	5.47e-06
2797	CCL3	-0.257424	6.52e-06
83	NKX2-3	0.254216	8.56e-06
2089	IBSP	-0.25401	8.71e-06
842	CD79A	0.253218	9.31e-06
2700	OSM	-0.250763	1.14e-05
2446	RRAD	0.250132	1.2e-05
2298	MMP8	-0.249643	1.25e-05
33	LTF	0.247649	1.48e-05
608	APELA	-0.236927	3.49e-05
1490	TDRD6	-0.234098	4.35e-05
2104	NCCRP1	0.232509	4.92e-05
2473	OR2I1P	0.23245	4.94e-05
1347	DUOXA1	0.231477	5.33e-05
2319	UCN2	-0.229409	6.23e-05
1204	FOXS1	0.227992	6.94e-05
292	LOX	-0.226138	7.98e-05
2617	ZNF331	-0.22335	9.81e-05
2772	LYVE1	-0.223328	9.83e-05
2651	GPR84	-0.221812	0.00010986
2266	S100A12	-0.221142	0.000115384
812	PI15	-0.22075	0.000118733
156	DIRC1	-0.219716	0.00012802
636	PITX1	0.219699	0.000128179
1080	PRR7	0.219362	0.000131348
1384	XIRP1	-0.218756	0.000137242
1750	CLDN16	0.217998	0.00014496
152	CSF2	-0.217604	0.000149129
273	CYP4B1	0.217382	0.000151532
5	SPP1	-0.216294	0.000163822
208	CD207	0.214673	0.000183878
730	ADAMTS12	-0.214482	0.000186393
2025	EPHX3	0.213903	0.000194186
482	BARX2	0.212479	0.000214693
479	PLPP4	-0.211604	0.000228288
533	MMP3	-0.210945	0.000239047
2105	CCL3L1	-0.210831	0.000240954
528	COL11A1	-0.20498	0.000360354
14	CNFN	0.204207	0.000379697
2578	KCNK7	0.203696	0.000393036
230	HSPA6	-0.203197	0.000406466
756	GRIK2	-0.201633	0.000451389
263	HCAR2	-0.201476	0.000456155
2260	CCL18	-0.201387	0.000458867
2601	COL5A2	-0.200104	0.000499729
2011	DUOX1	0.199756	0.000511372
76	FCGR1B	-0.198641	0.000550438
950	FCGR3A	-0.198605	0.000551742
2679	ANOS1	-0.198547	0.000553867
958	ASPHD1	0.198262	0.000564326
734	MSR1	-0.19775	0.000583625
567	FAP	-0.197457	0.000594917
2536	RTN4RL2	0.196808	0.000620705
10	TMEM79	0.195899	0.000658555
2168	IL1A	-0.195755	0.000664719
2400	S1PR5	0.195654	0.000669074
501	CHST13	0.193452	0.000771282
2442	DACT2	0.193084	0.000789689
2214	IFI6	0.191473	0.000875207
301	GPR25	0.188448	0.0010592
2569	SUSD2	0.188378	0.00106386
2522	PROC	0.18828	0.00107039
1534	MMP7	0.187716	0.00110878
2423	IZUMO1R	0.186977	0.00116103
1227	CXCR2	-0.185725	0.00125465
2647	PKP1	0.185401	0.00128007
2655	PGLYRP4	0.18528	0.00128962
663	PLAU	-0.185275	0.00129001
1640	FCHO1	0.185165	0.00129875
2363	SPERT	0.185113	0.00130298
1892	AGRN	0.185074	0.00130605
166	KRT14	0.184437	0.00135824
1469	SERPINF2	0.183447	0.0014431
548	ATP6V0D2	-0.182545	0.00152459
13	SLC35G1	-0.182133	0.00156323
433	MESP2	0.181847	0.00159058
1138	FAM3B	0.181682	0.00160656
1086	RFX8	-0.181317	0.00164238
597	SULF1	-0.181302	0.00164386
1472	HIST1H2BO	0.180864	0.0016879
782	FAT2	0.180663	0.0017085
337	NEURL3	0.180312	0.00174495
203	HBB	-0.179983	0.00177976
512	PTX3	-0.179736	0.00180633
2492	GPM6B	-0.179623	0.00181863
1412	APOE	0.178816	0.00190844
700	ATOH8	0.178801	0.00191015
1068	CD80	-0.177295	0.00208885
1419	FOXE1	0.176666	0.00216804
1602	C5orf46	-0.176543	0.00218375
2694	PGLYRP3	0.176426	0.00219894
625	MMP13	-0.174597	0.00244773
1701	AQP12A	-0.173813	0.00256207
1893	C1orf115	0.172804	0.00271647
556	BNIPL	0.171655	0.00290234
2525	NR4A3	-0.171274	0.00296661
1390	VGLL1	0.171223	0.0029753
2628	GABRD	0.17086	0.00303766
314	AFF3	0.170425	0.00311414
86	PRSS27	0.169384	0.00330429
523	MPP1	-0.168822	0.00341134
254	FCGR1A	-0.168591	0.00345617
2493	FOXN1	0.168169	0.00353946
2357	GLTP	0.168068	0.00355972
1271	CBX7	0.166799	0.0038226
352	PPBP	-0.166688	0.0038466
1978	PLA2G7	-0.166243	0.00394342
1807	MAB21L4	0.165869	0.0040264
2109	MAD2L1	-0.163453	0.00460253
587	TTC9	0.163286	0.00464509
8	SLC39A2	0.163031	0.00471036
2710	WNT2	-0.162924	0.00473808
762	LRRC15	-0.162338	0.00489262
2248	GALNT15	-0.161103	0.00523298
716	CENPK	-0.161037	0.00525175
82	MUCL1	-0.161009	0.00525985
1613	ATF3	-0.160892	0.00529321
1131	LRFN4	0.159893	0.00558712
414	TMEM26	-0.159893	0.00558721
2564	SLC52A1	0.159802	0.00561453
1021	CPO	-0.159275	0.00577602
2061	ERP27	0.159032	0.00585189
2365	ZSCAN18	0.158965	0.00587308
1128	E2F7	-0.158425	0.00604527
1051	CALML3	0.158334	0.00607483
1565	CAPN14	0.158085	0.00615625
2583	ACOD1	-0.157455	0.00636637
258	PMP2	-0.157439	0.00637176
667	KLF2	0.157429	0.00637516
1395	GNG7	0.157407	0.00638272
1036	SPINK5	0.156762	0.00660519
287	FGFR4	0.156677	0.00663481
2495	HPDL	0.156196	0.006806
839	SEMA5B	0.156143	0.0068251
1895	SLC16A9	0.156096	0.00684177
1777	UBD	0.156063	0.00685397
1718	HP	0.155758	0.00696486
2269	SLC5A2	0.155406	0.00709509
1768	LY6E	0.15534	0.00711978
1806	FOXD2	0.155319	0.00712783
1773	FGFBP2	-0.155241	0.00715703
1717	ILDR1	0.155171	0.00718343
298	B3GNT8	0.154778	0.00733299
122	OLR1	-0.154186	0.0075638
2422	PBK	-0.153696	0.00775942
481	VCAN	-0.153574	0.00780886
2247	CPLX1	0.153464	0.00785373
1888	SYNGR1	0.152934	0.00807304
1059	ICAM3	0.152665	0.00818635
1736	CKAP2	-0.151811	0.00855575
1967	INSYN2B	-0.151745	0.00858491
890	BBOX1	0.151575	0.00866044
751	STRIP2	-0.151408	0.00873475
1149	MUC15	0.15133	0.00876997
1633	KLRB1	0.151244	0.008809
908	PPP1R14D	0.150835	0.00899587
177	ADAM12	-0.150781	0.00902044
1678	TNXB	0.1507	0.0090581
1787	PIGR	0.150076	0.00935163
1198	CHI3L1	-0.150024	0.00937646
1986	HCAR1	0.149179	0.0097885
1058	SFRP5	0.14849	0.0101363
985	LOR	0.148414	0.0101754
100	SGO2	-0.148261	0.0102545
143	PRAC2	0.148016	0.0103819
49	STRA8	0.147814	0.0104882
2121	PKMYT1	0.14772	0.0105377
1331	IGFL2	-0.147715	0.0105405
1606	PKD2L1	-0.147687	0.0105554
1899	MYBPC1	0.14762	0.0105911
1101	CXCL1	-0.147509	0.0106499
1462	CTAG2	0.147384	0.0107176
1155	MXD1	-0.147124	0.0108582
1046	TRIM29	0.14694	0.0109588
1328	MND1	-0.146709	0.0110864
1004	CILP2	0.14645	0.0112306
1465	NKD2	0.145643	0.0116917
2194	WDR72	0.145578	0.0117297
1033	THSD4	0.145548	0.0117475
365	UGT1A7	0.145478	0.0117879
2420	SMIM24	0.145432	0.0118149
1457	DCLK3	-0.145395	0.0118371
1510	SOX9	0.145269	0.0119111
1357	RANBP3L	-0.145194	0.0119556
515	TP63	0.14517	0.0119695
232	NOX4	-0.145067	0.012031
1429	FBP1	0.144592	0.012317
2259	CLIC3	0.144134	0.0125987
2487	DCSTAMP	-0.144074	0.012636
1716	CYP2D6	0.144063	0.0126428
2506	UGT1A10	0.143324	0.0131106
2619	CABP7	-0.143304	0.0131236
2776	CLDN6	0.14322	0.013178
1500	GPR15	0.143214	0.0131819
1120	SLC13A5	0.142841	0.0134246
1569	ACKR1	0.142101	0.0139183
1744	CAPNS2	0.141744	0.0141628
2463	AQP12B	-0.14121	0.0145346
930	MMP10	-0.141142	0.0145824
2785	SLC7A9	0.141125	0.0145942
2387	UGT2B17	-0.141088	0.0146203
60	ALOX12	0.140767	0.0148496
2355	SEMG2	-0.140752	0.0148603
2152	CLDN1	0.140578	0.0149857
847	IER5L	0.140454	0.0150753
2667	SEMG1	-0.140185	0.015272
2010	CLEC3B	0.140136	0.0153079
2594	MUC22	0.140056	0.0153674
252	DEPDC1	-0.139979	0.0154239
1572	IL11	-0.139545	0.0157493
742	NCAPG	-0.13924	0.0159811
288	FANCB	-0.139151	0.0160493
119	GAD1	-0.139004	0.0161622
39	KRT5	0.138899	0.0162439
2664	PLAC9	0.13841	0.0166275
1887	KNL1	-0.137728	0.0171754
2480	GDF7	0.137717	0.017184
2383	ERCC6L	-0.137589	0.0172891
1237	VRTN	0.137544	0.0173256
1110	MTUS2	-0.137421	0.017427
438	CLPSL2	0.137342	0.0174927
1576	LRRN1	0.137289	0.0175368
934	MSH4	-0.137266	0.0175555
1368	DYNAP	0.137246	0.0175726
2017	EVPL	0.137239	0.0175778
609	BTBD11	0.137195	0.0176148
1666	LIPC	0.137122	0.0176754
1160	SELENOM	0.136981	0.017794
1561	RNF225	0.136965	0.0178075
53	S100A8	-0.136727	0.0180079
450	EHD3	0.13667	0.0180567
131	PTH2R	0.136648	0.0180752
2689	SLC39A10	-0.136437	0.0182561
58	CYP17A1	0.136398	0.0182893
1056	SLC10A4	-0.135399	0.0191672
63	TTC36	0.135281	0.0192731
110	BTC	-0.135265	0.0192882
2754	DUSP1	-0.135205	0.0193421
2281	LBP	0.134845	0.0196703
1781	CREB3L3	0.134775	0.0197345
749	RHOXF2	0.134662	0.0198381
2283	SLC5A7	-0.134545	0.0199472
1922	TGM1	0.134358	0.020121
1571	FOXI2	0.134017	0.0204424
434	DCAF4L1	-0.134004	0.0204541
2125	ABCG8	0.133772	0.0206761
1098	SRCIN1	0.133758	0.0206892
2746	CLCA2	0.13372	0.0207254
151	KIF18A	-0.133689	0.0207555
1568	SOX4	0.133569	0.0208707
1415	HMMR	-0.133045	0.021382
2177	INHBA	-0.133014	0.021413
2526	ORC6	-0.132622	0.0218028
595	GFRA4	-0.132572	0.0218534
672	MAB21L3	0.132263	0.0221658
1372	TAGLN3	-0.132207	0.0222228
2752	ADCY5	0.131954	0.0224815
969	MYBL2	0.13163	0.0228174
2362	HRCT1	0.131594	0.0228546
2728	P2RY2	0.131588	0.0228612
1364	FAM133A	0.131304	0.0231593
1754	CASTOR1	0.130795	0.0237031
2721	PRAP1	0.130737	0.0237656
2727	MYOZ1	0.130584	0.023931
2288	ASGR1	0.130402	0.0241304
215	IL13RA2	-0.130304	0.0242378
1427	VSIG10L	0.129846	0.0247453
2342	LANCL3	-0.129764	0.0248372
1020	MAGEA4	0.12973	0.0248758
1173	PNOC	0.129511	0.0251223
2539	TMEM132C	0.12938	0.0252708
2141	FGL2	-0.129378	0.0252735
15	ITGA7	0.129287	0.0253776
1370	KIF15	-0.129076	0.0256203
1468	CGNL1	0.12892	0.0257999
1537	MELK	-0.128846	0.0258861
1735	METTL11B	-0.128824	0.0259118
490	NRG2	0.1279	0.027006
2597	VSTM2A	-0.127882	0.0270279
1407	ECT2	-0.127812	0.0271126
1045	PRAME	0.127768	0.0271663
2230	ANXA8L1	0.127539	0.0274453
272	GRHL3	0.127339	0.0276909
1178	INAFM2	-0.127251	0.0277994
865	KRTAP1-5	-0.126948	0.0281759
803	CERS3	0.126847	0.0283028
880	GJB6	0.126537	0.0286934
130	LRP8	-0.12645	0.0288053
2452	RHCG	0.126355	0.028926
689	NPY2R	-0.125954	0.0294423
2518	ZDHHC22	-0.125876	0.0295449
1753	TMEM25	0.125864	0.0295603
641	ANGPT2	-0.125714	0.0297562
2279	ZNF750	0.125584	0.0299274
1191	AIF1L	0.12556	0.029958
1966	SERPINA10	0.125402	0.0301672
2371	AGMO	0.125293	0.0303119
682	CEMIP	-0.125141	0.0305153
1706	TMPRSS11A	0.12489	0.0308535
1485	GPRC6A	-0.124829	0.0309349
2428	LGALS7B	0.124741	0.0310543
2527	RIPPLY3	0.124416	0.0314991
50	SERPINB12	0.124394	0.0315293
991	SERPINB11	0.124281	0.0316862
195	CSTA	0.124246	0.0317345
2249	CD36	-0.124191	0.0318107
1532	CMTM5	-0.124179	0.0318267
382	CATSPERB	-0.123863	0.032268
1057	MATN3	0.123847	0.0322906
542	DRGX	0.123824	0.032323
509	TEF	0.123482	0.0328075
1680	TNFAIP8L3	0.123481	0.0328089
2409	ITIH5	0.1234	0.0329246
1274	APOBEC2	0.123301	0.0330662
1573	ADAMTS2	-0.123152	0.0332807
973	APLN	-0.122765	0.0338421
555	SH3GL2	-0.122559	0.0341454
794	CDHR5	0.12232	0.0344989
1913	SERPINB13	0.122233	0.0346285
1300	HNF1B	0.121886	0.0351493
593	PLPPR5	-0.12173	0.0353854
669	SULT1C3	-0.121564	0.0356381
653	C14orf39	-0.121254	0.0361153
2402	TESMIN	0.121226	0.0361576
2083	MUC21	0.121201	0.0361972
2195	NTS	0.121156	0.0362672
1662	ACE	0.121072	0.0363974
26	CLPSL1	0.121056	0.0364222
1715	KRT78	0.121034	0.0364561
235	FOXJ1	0.121011	0.0364919
1439	CLDN15	0.120687	0.0370005
748	COL9A1	0.120579	0.0371713
2203	PLSCR5	-0.120503	0.0372909
344	CIDEA	0.1205	0.0372956
686	FAM19A4	-0.120479	0.0373293
1957	BEND5	0.120389	0.0374725
2448	DRD1	0.120379	0.0374892
1446	BRIP1	-0.120352	0.0375321
1380	BFSP2	0.12032	0.0375831
1473	OSGIN1	0.120214	0.0377522
586	FRMD5	-0.119977	0.0381346
2326	IFNG	-0.119826	0.0383806
296	SNX31	0.119757	0.0384918
173	TENT5B	0.119719	0.0385541
2398	LYNX1	0.119577	0.0387867
1518	MRO	-0.119565	0.0388073
815	C10orf99	0.119157	0.0394811
137	MS4A3	-0.119152	0.0394903
1400	NPPC	0.119137	0.0395153
424	PMEPA1	0.118976	0.0397843
2521	OPCML	-0.118918	0.0398827
2547	CCDC146	-0.118324	0.0408914
2299	TIAM1	0.118153	0.041186
861	ASCL2	0.11812	0.0412428
1213	RNASE3	-0.117688	0.0419954
408	GSTA3	-0.11766	0.0420447
410	CACNG4	0.117606	0.0421402
362	MAB21L1	-0.117562	0.0422169
158	BPIFA1	0.117526	0.0422804
2277	CLEC2L	0.117339	0.0426114
2773	ART3	-0.117266	0.0427423
279	SOX15	0.117135	0.0429762
2138	MYMX	0.116975	0.043263
348	COL3A1	-0.11686	0.0434717
2538	GSTA1	0.116839	0.0435097
420	ADH1C	0.116732	0.0437025
2212	PGAP3	0.116537	0.0440572
643	TMPRSS11D	0.116457	0.0442049
350	FERMT2	-0.116354	0.044394
294	TRPM2	0.116272	0.0445455
395	RNFT2	0.116262	0.0445631
388	CCDC150	-0.116128	0.0448111
251	JAKMIP2	-0.116109	0.0448459
1702	ONECUT1	0.116012	0.0450264
1006	LEXM	0.115989	0.0450697
1976	CALHM3	0.115954	0.045135
2753	CACNG6	0.11588	0.0452722
2102	DSCC1	-0.115872	0.0452871
1190	POLQ	-0.115857	0.0453154
19	GP2	0.115774	0.0454708
443	IGFL3	-0.11559	0.0458183
2758	RFC3	-0.115577	0.0458421
2046	AQP7	0.115391	0.0461948
2381	MTFR2	-0.115109	0.0467349
2713	P2RX2	0.114543	0.0478317
996	TPSD1	0.114276	0.0483586
1699	P4HA3	-0.114176	0.0485554
1047	DHDH	0.114092	0.0487232
1159	NPFFR1	0.113991	0.0489237
209	SSX1	0.11399	0.0489252
2366	OLFM3	-0.11396	0.0489866
520	GADD45B	-0.113883	0.0491405
2671	TMPRSS11B	0.113766	0.0493739
375	GNGT1	0.113577	0.0497566
2390	DPP6	-0.113464	0.0499846
476	FGFBP1	-0.113404	0.0501075
1105	STON1	-0.113256	0.05041
1830	ARHGAP11A	-0.113189	0.0505459
611	GAS1	-0.113071	0.050789
140	NNAT	-0.113046	0.0508397
228	PCK1	-0.112742	0.0514703
514	RNF222	0.112671	0.051619
1291	SGCG	-0.112301	0.0523951
2552	APOC1	0.112241	0.0525227
1695	FNDC11	0.112132	0.0527533
2000	ZBED2	0.112018	0.0529951
2339	ACER1	0.111955	0.0531305
291	CHST4	0.111839	0.0533781
1748	LRRN4	0.111668	0.0537465
1682	MAL	0.111578	0.0539424
1365	DCAF12L1	-0.111438	0.0542465
780	OBP2A	-0.111386	0.0543591
760	CRYBG2	0.111335	0.0544704
640	SPHKAP	-0.111312	0.0545193
679	KIF14	-0.111263	0.0546273
869	CPN1	0.111256	0.0546435
2634	KRT4	0.111119	0.0549422
1995	SFTPB	0.110945	0.0553257
1775	PTPRO	-0.11088	0.0554712
588	NSG2	-0.110825	0.0555926
2779	PLA2G2C	-0.110814	0.0556175
2311	BUB1B	-0.110763	0.0557297
2411	SLC17A9	0.110735	0.0557921
616	TTK	-0.110685	0.0559032
2550	CT45A1	0.110675	0.0559272
1377	ACTBL2	-0.11059	0.0561156
1557	MAOB	0.110551	0.0562045
1729	RAD54B	-0.110482	0.0563573
2751	SAA1	0.110384	0.0565775
426	TRARG1	0.110369	0.0566127
2386	NOX3	-0.110311	0.0567428
1092	DNA2	-0.110286	0.0567985
864	TPM1	-0.11025	0.056882
2697	HIST3H2BB	0.110171	0.0570601
965	MSX2	-0.109921	0.0576286
210	PAGE4	0.109896	0.0576856
157	LGR5	0.109869	0.057749
2741	ACACB	0.109725	0.0580801
2088	SLC26A10	-0.109711	0.0581122
553	PAGE1	0.10942	0.0587854
903	EMP1	-0.109408	0.0588124
564	C1orf112	-0.109289	0.0590907
585	DSC3	0.109128	0.0594656
1876	PAEP	-0.109108	0.0595128
1125	DLEU7	-0.10908	0.0595799
1763	ANGPTL6	0.109042	0.059668
1312	KISS1R	0.108795	0.0602519
2176	SATB2	-0.108708	0.0604602
2179	ADH1B	0.108509	0.0609349
277	SSC4D	0.10845	0.0610748
1044	IRF4	0.108111	0.0618923
1687	DSG1	0.108103	0.0619125
101	TMEM40	0.108008	0.0621429
2639	COL1A2	-0.107974	0.0622254
223	PF4V1	-0.107952	0.0622798
1863	NPY	-0.107833	0.0625704
2680	MME	-0.107775	0.0627137
1855	GDPD5	0.107674	0.0629607
1410	CRABP2	0.107555	0.0632533
135	S100A9	-0.107383	0.0636811
128	AKR7A3	0.10738	0.0636863
18	KLK13	0.10725	0.0640113
2625	TMSB15A	-0.107073	0.0644529
2090	PRPH	-0.106802	0.0651354
1218	KCNH3	0.106775	0.0652037
1096	BMP5	-0.106688	0.0654247
1029	RNASE2	-0.106686	0.0654305
2553	CENPE	-0.106665	0.0654839
2167	MTBP	-0.106569	0.0657272
2761	TMEM270	0.106283	0.0664598
874	MOGAT2	0.106181	0.0667229
1089	PROX1	-0.106079	0.0669859
1554	PON1	0.105831	0.0676316
1778	RGMA	0.105638	0.0681362
1919	GPR87	0.10562	0.0681825
1525	TEAD4	0.105608	0.068215
2715	TGM5	0.105597	0.0682445
2224	GNA15	0.105536	0.0684049
2486	SLC7A10	0.10553	0.0684194
1009	GFOD1	0.10543	0.0686831
2271	TRPC4	-0.105379	0.0688176
1093	ASB2	0.105205	0.0692804
405	ADGRA1	-0.105153	0.0694176
1975	RIC3	0.105153	0.0694189
2535	MELTF	0.10501	0.0698002
2545	PLIN1	0.104996	0.069838
1700	PAH	0.104647	0.0707772
428	KIF23	-0.104638	0.0708033
2704	SHISA9	-0.104614	0.0708661
1017	AMER2	-0.104605	0.0708926
786	MYOM2	-0.104517	0.0711318
2510	ATP2B2	-0.104505	0.0711637
859	PUS7	-0.104367	0.0715396
1304	LBX2	0.10435	0.0715869
506	METTL7A	0.104226	0.0719265
107	KRT6C	0.103968	0.0726352
2599	LILRB4	-0.103946	0.072698
1800	GPR19	0.103918	0.0727747
2662	CLCA4	0.103773	0.0731781
2041	DIO1	0.103684	0.0734256
779	ALKAL1	0.103668	0.0734696
2353	UNC45B	-0.10363	0.0735744
2405	SCARA5	0.103457	0.0740612
2147	ARL4D	0.103325	0.0744329
549	MT1X	-0.103059	0.0751856
1853	ANKRD63	-0.102953	0.075486
2063	CADM3	0.10294	0.0755238
347	NR0B2	0.102931	0.0755491
2117	KCTD8	-0.102748	0.076074
677	STON1-GTF2A1L	-0.102721	0.0761518
2107	BRDT	0.102677	0.0762793
59	EPHB2	0.102589	0.0765311
1579	LHX9	-0.102501	0.0767854
457	GRID2	-0.102491	0.0768161
2688	NR4A1	-0.102393	0.077098
2693	CSAG2	0.101647	0.0792895
1722	GRM8	-0.101528	0.0796418
1455	NGB	-0.10146	0.0798445
2471	TMEM154	0.101386	0.0800665
1166	RARRES1	-0.10138	0.0800854
1821	FABP7	0.101371	0.0801121
792	BNC1	0.101315	0.0802795
2593	HMGB3	-0.101273	0.0804063
552	RASGEF1A	0.101209	0.0805986
1515	RBP7	0.100962	0.0813446
2303	ZCCHC12	-0.100899	0.0815339
720	DDIAS	-0.100872	0.0816168
1369	NDC80	-0.10085	0.0816836
1210	ZMAT4	-0.100805	0.0818216
205	ATP12A	0.100734	0.0820363
1316	TMEM82	0.100724	0.0820679
1850	TDRD5	0.100718	0.0820879
804	ASPDH	0.100681	0.0821993
2306	DNASE1L3	0.100666	0.0822461
2229	TONSL	0.10043	0.0829683
1948	FABP6	0.100364	0.0831726
2499	MYOT	-0.100335	0.0832641
2065	MAP3K20	-0.100332	0.0832731
2665	CKAP2L	-0.100175	0.0837568
393	MAGEC2	0.100117	0.083937
381	SLURP1	0.100096	0.0840022
1083	SH2D5	0.100094	0.0840084
1871	PRSS33	0.100066	0.084098
1971	CLDN19	0.100028	0.0842166
2261	PHOX2B	-0.0999361	0.0845023
2169	PLK4	-0.0998412	0.0847995
1376	LDHD	0.0995491	0.085719
1946	NFASC	0.0995048	0.0858591
2111	C7	0.0993613	0.0863144
855	MTHFD1L	-0.0992579	0.0866436
1990	HOXC10	0.0992565	0.0866482
1078	VSIG2	0.0991063	0.0871285
2040	IVL	0.0990313	0.0873689
1814	FABP12	0.0990187	0.0874094
1205	FXYD1	0.098996	0.0874825
2162	IGFL1	0.0989626	0.0875896
89	HTRA4	-0.0988197	0.0880505
2215	C1QTNF4	0.0986287	0.0886693
2780	HOXA4	0.0984736	0.0891744
2338	HMGCLL1	-0.0984171	0.089359
862	CENPI	-0.0983811	0.0894769
799	FBXO32	-0.0983127	0.0897008
447	ACTL8	0.098295	0.0897587
2650	ACADL	-0.0981162	0.0903472
1482	GPD1	0.09808	0.0904666
576	EXO1	-0.0980079	0.090705
2009	ANXA8	0.0980058	0.0907118
2165	SOX17	0.097954	0.0908833
2459	NRSN1	-0.0976344	0.0919475
959	THBS2	-0.097611	0.0920257
1486	MAEL	0.0975918	0.0920901
1199	SERTM1	-0.0975546	0.0922147
2784	EPYC	-0.0974156	0.0926816
2173	ANLN	-0.0974108	0.0926977
1953	MAGEA10	0.0973171	0.0930136
2096	CARTPT	-0.097314	0.0930241
767	CLCA1	-0.0972932	0.0930944
356	FAM227A	-0.0972118	0.0933697
246	GHRL	0.0971201	0.0936805
1889	PAGE5	0.096903	0.0944202
2781	STC2	-0.0968843	0.094484
300	PRB4	0.0968813	0.0944942
1559	DAPL1	0.0967053	0.0950974
1183	HBM	-0.0965756	0.0955438
1665	SIX3	0.0965728	0.0955536
1610	TMPRSS15	-0.0965018	0.0957986
51	ATP2B3	-0.0964521	0.0959707
705	SAA2-SAA4	0.096444	0.0959987
1906	SOX14	-0.0963798	0.096221
560	PCSK2	-0.096361	0.0962862
1001	DLGAP5	-0.096263	0.0966268
1901	NUDT10	-0.096247	0.0966824
2796	FAM107A	0.096231	0.0967382
2580	COL10A1	-0.096201	0.0968427
2032	L1TD1	0.0961905	0.0968794
317	FXYD2	0.0958886	0.0979368
1484	PPP1R3C	0.0958036	0.0982363
834	PRSS21	0.0955551	0.0991156
932	CFHR3	-0.0954829	0.099372
2045	PPL	0.0954551	0.0994712
746	ATAD2	-0.0952908	0.100058
1860	CNTNAP2	-0.0952886	0.100065
1969	ORM1	0.0950404	0.100957
1582	FAM83C	0.0950368	0.10097
572	MC3R	-0.095026	0.101008
671	SLC28A3	-0.0949894	0.101141
2189	REP15	-0.094954	0.101268
1279	DIO3	0.094904	0.101449
1403	PRSS51	0.094871	0.101569
2151	IP6K3	-0.0947173	0.102126
309	VWC2	-0.0946804	0.102261
632	KCNMB2	-0.0945805	0.102625
951	AQP3	0.0945736	0.10265
1983	BUB1	-0.094486	0.10297
1146	FAT3	-0.0944193	0.103214
1119	GSN	0.0943871	0.103332
853	TSHB	-0.0943479	0.103476
1647	RDH12	0.0942897	0.103691
171	SLC6A11	0.0941057	0.10437
389	B4GALNT2	-0.093814	0.105453
1150	DPP10	-0.0938025	0.105496
2768	M1AP	0.0937684	0.105623
27	PM20D1	0.0937493	0.105695
1247	GFRA1	0.0937421	0.105721
2256	PNLIPRP1	-0.0937418	0.105722
1759	HOXC8	0.0936834	0.105941
2129	TMEM132E	0.0936572	0.106039
2142	SLC5A1	0.0934435	0.106842
935	PI16	0.0933962	0.10702
2717	KRT13	0.0933214	0.107303
1327	RAD51	-0.0932625	0.107526
1453	PHYHD1	0.0930903	0.10818
1440	CRCT1	0.0930767	0.108231
605	SPATA4	-0.0930011	0.108519
872	GRIA1	-0.092895	0.108925
2791	KIT	-0.0928852	0.108962
2747	NPAS4	-0.0926516	0.109859
831	S100A14	0.0924141	0.110777
55	APOA1	0.0923755	0.110927
963	TMEM196	-0.092314	0.111166
1993	C1orf87	-0.0922422	0.111445
1949	EN1	0.092079	0.112082
2737	CDC7	-0.0919503	0.112587
763	CDCA2	-0.0919424	0.112618
1878	SDR9C7	0.0919247	0.112687
2623	KREMEN2	0.091911	0.112741
2054	DNAH12	-0.0918369	0.113033
1030	TRIM48	-0.0918029	0.113167
77	LY6G6E	-0.0917598	0.113337
308	ADTRP	0.0916379	0.113819
2049	RAD51AP1	-0.0915853	0.114027
2182	CPA4	0.0915411	0.114203
2570	CSAG3	0.0915209	0.114283
2006	ABCG5	0.0914949	0.114386
1539	PAGE2B	0.0912574	0.115334
7	DHRS2	-0.0912385	0.115409
2394	BMPER	-0.0912257	0.115461
2743	WT1	-0.0912226	0.115473
1263	ADGRB3	-0.0912059	0.11554
2199	ABCA13	0.0912048	0.115544
1475	KCNU1	-0.0910998	0.115966
1276	RNASE7	0.0910017	0.11636
1549	NMBR	-0.0909826	0.116437
1116	TMC7	-0.0909445	0.116591
220	PAGE2	0.0906887	0.117627
1102	AKAP4	-0.0906615	0.117738
305	CALCA	-0.0904749	0.118498
2572	ITGAX	-0.0904349	0.118662
860	CAMK2A	-0.0903844	0.118869
2309	UGT2B15	-0.0902797	0.119298
2084	MEP1A	-0.090238	0.11947
2075	CADM2	-0.090142	0.119865
2091	SPAG17	0.0901292	0.119918
448	KRT15	0.0900942	0.120063
1268	CST8	-0.0900939	0.120063
1115	HOXC11	0.0898778	0.120958
161	CHRNA9	-0.089866	0.121007
937	UCP1	-0.0897803	0.121364
73	TCF23	0.0897213	0.12161
1452	ITGA8	0.0894607	0.122701
1704	GABRP	0.0891773	0.123895
84	MYADML2	0.0891722	0.123917
357	TMPRSS11E	0.0891507	0.124008
1124	MYMK	-0.0890264	0.124535
1608	BRS3	-0.0888852	0.125136
955	EGR4	0.0888224	0.125404
1126	CHEK1	-0.0887666	0.125643
306	TGM4	-0.0887128	0.125873
1226	IRX3	0.0887079	0.125894
126	CEP55	-0.0886885	0.125977
1361	CSAG1	0.0886268	0.126242
2474	INSL4	-0.0886178	0.12628
1547	MAPK15	0.0886081	0.126322
1165	STMN2	-0.0885816	0.126436
1335	IL36A	0.0885611	0.126524
1513	AC004080.3	-0.0885063	0.12676
2775	TUBA3C	0.0884844	0.126854
769	KRT7	0.0883681	0.127356
2378	BAAT	0.0883617	0.127384
851	TMPRSS11F	0.0881165	0.128447
30	GRB7	0.0880677	0.12866
2391	CDKN2A	0.0879397	0.129218
2725	TCEAL7	-0.087889	0.12944
2300	ASCL5	0.0878226	0.129731
2618	CT83	0.0878103	0.129785
2252	ACY3	0.087747	0.130063
206	PHYHIP	0.0877096	0.130228
1428	TBC1D21	-0.0876593	0.130449
1545	E2F1	0.0876244	0.130602
592	KCNA1	-0.0874691	0.131289
1745	PKNOX2	0.0874427	0.131405
313	GRIN2A	0.087381	0.131679
114	CHRNA6	0.0872711	0.132167
1797	LRRC52	-0.0872578	0.132226
571	QRSL1	-0.0871288	0.132801
2	MFAP5	-0.0870676	0.133075
1563	SHCBP1	-0.0870308	0.133239
2724	TCAP	0.0868921	0.133861
1607	FOXL2	0.0868789	0.133921
403	ADAMTS1	-0.0868573	0.134017
1635	SUSD4	0.0868392	0.134099
2742	BHLHA15	0.0867883	0.134328
868	GALR1	-0.0867117	0.134673
1343	SORCS3	-0.0866653	0.134883
511	CDH19	-0.0866523	0.134942
48	PRR19	0.086646	0.13497
2590	MAGEB5	-0.0865911	0.135219
857	EVX1	0.0865638	0.135342
541	GGH	-0.0864986	0.135638
250	KRT1	0.0864622	0.135803
2429	CSH2	-0.086156	0.137199
2584	CD177	0.0860793	0.137551
42	SAA2	0.08606	0.137639
2542	DMPK	0.0858833	0.138452
986	TCHHL1	-0.085877	0.138481
1655	GBX2	-0.0858501	0.138605
979	AZU1	-0.0857238	0.139189
894	HOXB9	0.0856741	0.139419
626	SLCO1B3	-0.0856305	0.139622
1667	INSYN1	0.085572	0.139893
1593	ARC	-0.0855587	0.139955
766	PNMA6F	-0.0854477	0.140472
1811	CITED2	-0.0853476	0.140939
1114	ASPM	-0.0853253	0.141043
2207	TMEM108	0.0853058	0.141134
293	NKX2-1	0.085279	0.14126
1319	AC243967.1	-0.0851618	0.141809
1578	ASB18	-0.0851396	0.141913
1269	CDSN	-0.085118	0.142015
1585	COX8C	-0.0851055	0.142074
1470	GABRA1	-0.0850879	0.142157
683	KAT2B	-0.0850573	0.142301
1825	TEDC2	0.0849522	0.142796
2297	LIPK	-0.0848589	0.143237
1950	HOXC9	0.0848108	0.143465
2074	NTN1	0.0847889	0.143568
2374	HS3ST2	-0.0847581	0.143714
69	NRXN1	-0.0847525	0.143741
364	TRIM40	-0.0846428	0.144262
1418	DPEP3	0.0846112	0.144413
372	VIP	-0.0846036	0.144449
2062	GUCA1C	-0.0845458	0.144724
1069	TP53AIP1	0.0845125	0.144883
2786	RXRG	-0.0842454	0.146162
1355	LHX3	-0.0841534	0.146605
1073	ITGA11	-0.0839967	0.147361
614	UNCX	-0.0839711	0.147485
918	BRCA2	-0.0838274	0.148181
2718	MSRB3	-0.0838042	0.148294
202	FAM72A	-0.0837908	0.148359
2690	VSIG8	0.0837418	0.148597
1529	WFDC8	-0.0836081	0.149249
714	CHRDL1	0.0834274	0.150133
1533	CYP11A1	0.083339	0.150567
2219	KCNH2	0.0832414	0.151047
1385	UGT2A1	-0.0831265	0.151614
304	DBF4	-0.0829593	0.152442
24	KLF8	0.082956	0.152458
994	SAA4	0.0829359	0.152558
67	SLC6A1	-0.0826332	0.154066
1298	ARPP21	-0.0825116	0.154675
2670	WFIKKN2	-0.0824538	0.154965
2595	GPAT3	-0.0823905	0.155283
394	PRLH	-0.0823442	0.155517
1495	GYPC	0.0822992	0.155743
968	HAVCR1	0.0822348	0.156068
787	C16orf89	0.0820982	0.156759
99	CRP	0.0820834	0.156834
1443	DPPA2	0.0820263	0.157124
1710	HES7	-0.0820144	0.157184
2235	GRIN2D	0.0819601	0.15746
704	SHOX2	0.0818463	0.158039
1048	CD5L	0.0816846	0.158865
843	CSTL1	0.081673	0.158925
1253	PDE6H	-0.0816251	0.15917
2262	APOH	0.0815864	0.159368
2642	SV2C	-0.081537	0.159622
224	TSPEAR	0.0814895	0.159866
1594	HTR7	-0.0813339	0.160668
2513	MYH4	-0.0811224	0.161762
1900	KIF11	-0.0809672	0.162569
23	STMN4	-0.0809461	0.162679
2115	NR2E1	-0.0807168	0.163877
52	OR7G1	-0.0807082	0.163922
2514	ASB15	-0.0806952	0.16399
2606	LRRC36	0.0806759	0.164091
540	ELANE	-0.0806598	0.164176
2226	SLC6A14	-0.0806413	0.164273
1294	BTBD16	-0.0806237	0.164365
452	FNDC1	-0.0805813	0.164588
487	TDRD1	-0.0804533	0.165261
2343	KLF9	-0.0804379	0.165343
1099	MYBPH	-0.0804372	0.165347
1784	LY6D	0.080428	0.165395
1456	OPRK1	-0.0803696	0.165704
1035	H2BFM	-0.080224	0.166474
379	SCGB2A2	-0.0802194	0.166498
385	LEFTY1	-0.0801969	0.166618
2598	RHOXF2B	0.080185	0.166681
1790	MMP27	-0.0801777	0.16672
738	ARMC3	0.0801379	0.166931
1639	MPO	-0.0800637	0.167325
765	DACT3	0.0800515	0.16739
510	OR9A4	-0.0800337	0.167485
295	WFDC6	-0.0798909	0.168247
2720	RTEL1-TNFRSF6B	0.0798256	0.168596
1935	XRCC2	-0.0797577	0.168959
1185	ANKRD35	0.0797331	0.169091
1929	CDC6	-0.0796944	0.169299
1437	HS6ST3	-0.079618	0.16971
2732	DKK1	0.0794746	0.170482
1623	VTN	0.0794586	0.170568
2190	MEP1B	-0.0794434	0.17065
2223	DLX2	-0.079292	0.171469
1670	F11	0.0792907	0.171477
471	CYP4F22	0.0792457	0.17172
2048	PRH2	0.0792347	0.17178
37	HSPB2	-0.079204	0.171947
2135	PALM2-AKAP2	-0.0791756	0.172101
1634	NOS1	-0.0791542	0.172217
1408	SULT1A1	0.0790607	0.172726
1756	XKR3	-0.079033	0.172877
2483	C7orf33	-0.0790155	0.172973
2591	NAA11	0.0789265	0.173458
768	UHRF1	0.0788959	0.173626
494	CXCL10	-0.0788594	0.173826
645	C5orf34	-0.0788098	0.174097
1603	DLX1	-0.0788042	0.174128
186	CFL2	-0.0787826	0.174246
582	PIRT	-0.0787129	0.174629
1910	LY6G6F	-0.0786775	0.174824
1651	NEB	0.0786696	0.174867
1251	ORC1	-0.0786526	0.17496
2196	SULT1A2	0.0785789	0.175366
1841	IL17RB	0.0785708	0.175411
2044	FRMPD4	-0.0784942	0.175833
167	SLC13A2	0.0784178	0.176256
90	IGF2BP3	0.078347	0.176648
2406	AUNIP	-0.0782901	0.176963
170	CST1	0.0782594	0.177133
1907	LGALS7	0.0781703	0.177628
1661	TRPM8	-0.0781302	0.177852
1223	KNTC1	-0.0780314	0.178403
176	CCNB2	-0.0778134	0.179622
2067	SLC6A18	-0.0777455	0.180003
699	KRTAP5-4	0.077726	0.180113
1060	PRC1	-0.0776291	0.180658
2382	IQCJ	-0.0774443	0.181701
551	PIM1	0.0773972	0.181968
2052	DEFB131A	-0.0773562	0.1822
168	HSPB6	0.0773543	0.182211
1588	DAB1	-0.0772195	0.182977
2711	POU6F2	0.0771492	0.183377
182	DEFB126	0.0767667	0.185565
1242	EPGN	0.0766979	0.18596
570	C14orf180	0.0766537	0.186215
1601	ADRB2	0.0766338	0.186329
867	NOX1	-0.076603	0.186507
2719	TNNC1	0.076553	0.186795
1243	LRRTM1	-0.076514	0.187021
919	PENK	-0.0764509	0.187386
88	ALDH3A1	0.0764434	0.187429
1516	CTHRC1	-0.0764207	0.187561
1783	CALD1	-0.0764059	0.187646
1374	INA	-0.0763536	0.18795
2118	MBD3L1	-0.0763102	0.188201
418	ALOX15B	-0.0762677	0.188448
1405	AC187653.1	-0.0762196	0.188728
2228	AK5	-0.0761832	0.188939
2431	MXRA5	-0.076151	0.189127
1383	ALDH3B2	0.0759669	0.190202
535	TTYH3	0.0759563	0.190264
1574	IMPG2	-0.0759556	0.190268
816	UPK1A	0.0759253	0.190445
180	OR1J1	-0.0759226	0.190461
1774	KRT6B	0.0758164	0.191084
1846	VNN3	-0.0758034	0.19116
642	KLF4	-0.0757322	0.191579
1087	HSPB7	0.0757216	0.191641
899	CNTN1	-0.0757036	0.191747
1638	VEGFD	-0.075629	0.192187
2401	WNT11	0.0756263	0.192202
580	C15orf62	0.0755984	0.192367
1930	EPHA6	-0.0755935	0.192396
1540	DCAF8L1	-0.075558	0.192605
1043	AC010255.3	-0.0755001	0.192947
1152	CTNNA3	-0.0754977	0.192962
1595	PHOX2A	-0.0754596	0.193187
192	LCN1	-0.0754392	0.193308
1932	GSG1L	-0.0753823	0.193645
1813	ASB11	-0.0753749	0.193689
402	AL512785.2	-0.0753619	0.193765
2347	ARSF	0.0753288	0.193962
694	DCDC1	-0.0752599	0.194371
1478	XKR4	-0.0752027	0.194712
1936	BTNL3	-0.0750209	0.195796
2415	NETO2	-0.0750155	0.195828
2567	WFDC10B	-0.074955	0.19619
646	GBP6	0.0748412	0.196872
1280	SGCA	0.0746582	0.197972
1627	TSPAN2	-0.0746256	0.198168
2414	C20orf204	0.0746133	0.198242
1333	NT5DC4	-0.0746066	0.198283
214	GLDC	0.0745805	0.198441
2726	OR1J4	-0.074443	0.199272
1543	ERBB2	0.0743324	0.199942
1028	COL22A1	0.0742972	0.200156
1673	SAGE1	0.0742553	0.20041
439	PPP1R14A	0.0742544	0.200416
703	ERFE	-0.0741528	0.201034
534	PHACTR3	-0.074122	0.201221
2798	NPR1	0.0741216	0.201224
392	AC137834.1	-0.0741154	0.201262
2112	UNC5D	-0.0741066	0.201315
1167	SMLR1	0.0739673	0.202166
1629	PNMA3	0.0739333	0.202374
165	DGKB	-0.0738315	0.202998
2705	SNAP91	0.0738148	0.203101
2213	LIN28B	0.0737391	0.203566
2202	SMIM10L2B	0.0737102	0.203743
840	RBM46	0.0736443	0.204149
939	AL662899.1	-0.0735499	0.204731
271	PDZRN4	-0.073463	0.205268
557	MORN5	-0.0734406	0.205406
1709	PAX7	-0.0733154	0.206182
1977	CKB	0.0733109	0.20621
1212	CT45A10	0.0732593	0.20653
1909	LRP1B	-0.0732233	0.206754
1984	ANK1	0.0732229	0.206757
1873	FAM9C	-0.0731843	0.206997
409	NIPAL4	0.0731525	0.207194
345	GCOM1	-0.0731331	0.207316
2585	NPFFR2	0.073079	0.207652
2563	PTGS1	-0.0730126	0.208067
1483	BTG2	-0.0729891	0.208214
809	USH1G	0.072949	0.208465
2501	BGN	0.0729441	0.208495
500	CCL21	0.0728782	0.208908
946	P3H4	0.072785	0.209492
526	PRR36	0.0727104	0.20996
498	FAM81A	-0.072669	0.210221
1796	MCM10	-0.0725285	0.211106
2370	INHBB	0.0725019	0.211274
1685	SYCE3	0.0724402	0.211664
2191	SH3BGR	-0.0724139	0.21183
407	SNX10	-0.0723781	0.212057
1844	43713	0.0722985	0.212561
584	METTL27	0.0722664	0.212765
1293	COX6B2	0.0722418	0.212921
805	ESM1	-0.0722161	0.213085
340	EPHA7	-0.0721636	0.213418
2739	C19orf84	0.0720816	0.21394
1555	EME1	-0.0720624	0.214062
1854	KIF26B	-0.0720313	0.21426
1189	RHOV	0.0720191	0.214339
2549	IRX1	0.0720034	0.214439
473	OTOL1	-0.0720024	0.214445
1438	ASZ1	-0.0719839	0.214563
1782	NACAD	0.0719815	0.214579
2108	COL19A1	0.071979	0.214595
2714	USP2	0.0717721	0.215919
2533	NME5	-0.0716806	0.216506
281	ZIC5	-0.0716747	0.216544
650	MC2R	-0.071629	0.216838
1760	TRIB3	0.0715947	0.217059
2491	SLC5A9	0.0715508	0.217342
1255	ASB5	-0.0715194	0.217544
655	FAM71E2	-0.0714772	0.217816
218	LRRC3B	-0.0714382	0.218068
20	HRH2	-0.0714234	0.218164
527	ID4	0.071414	0.218224
1240	PLA2G5	0.0714024	0.218299
1776	SLC35D3	-0.0714004	0.218312
2158	PAX2	0.0711387	0.220008
883	PLA2G2E	-0.0711202	0.220129
262	HAPLN3	0.0711123	0.22018
374	BIRC7	0.0710912	0.220318
1724	MOGAT1	0.0709992	0.220917
354	MIA-RAB4B	0.0709611	0.221165
2385	LCT	-0.0709568	0.221194
925	GPR1	-0.0709394	0.221307
559	RYR3	-0.0708933	0.221608
2678	TFAP2B	0.0707386	0.222621
38	SEMA6D	-0.0707264	0.2227
462	TRIM74	-0.0706645	0.223107
661	CRNN	0.0706212	0.223391
1257	PDZD4	0.0706093	0.223469
2358	ATCAY	-0.0706014	0.223521
1897	TREH	0.0705802	0.22366
622	TCP11	0.0705374	0.223942
530	GCM1	0.070459	0.224459
1827	WDR62	0.0703642	0.225084
1952	ELAVL3	-0.0702826	0.225624
289	OR10W1	-0.0701388	0.226577
2745	MZB1	0.0700289	0.227307
863	SLC5A4	0.0700086	0.227442
2059	ULBP1	-0.0699989	0.227507
2706	GPER1	0.0699468	0.227854
1617	SDS	-0.0698506	0.228496
391	HBA1	0.0698347	0.228602
111	MALRD1	-0.0698111	0.22876
1108	IGFN1	0.0697701	0.229034
1772	DENND2C	0.0697203	0.229368
1648	IFNL3	0.0695867	0.230263
1694	CT45A5	0.0694843	0.230951
1881	PRRT4	-0.0694615	0.231105
1041	AGT	0.0694578	0.23113
268	URAD	0.069433	0.231297
2609	HOXA9	-0.0694248	0.231352
1752	IQCF1	-0.0693497	0.231858
104	MYH8	-0.0692935	0.232238
1831	TCEAL6	-0.0692832	0.232308
1511	ADCYAP1R1	-0.0690771	0.233703
662	PLEKHD1	0.069064	0.233792
1956	LGI1	-0.0690623	0.233804
1081	MAGEA6	0.069016	0.234118
221	PLIN4	0.0689296	0.234705
1792	MT1B	-0.0689052	0.234871
1107	ACTRT2	-0.0688782	0.235055
2367	NKAIN4	0.0687529	0.23591
2132	RAB15	0.0686947	0.236307
2544	MASP1	-0.0685901	0.237024
1076	FCER1A	0.0685321	0.237421
1548	LGALS14	-0.0685295	0.237439
1424	KRT2	0.06849	0.23771
758	RECQL4	0.0684865	0.237734
1506	LPAR3	0.0684725	0.237831
1433	TUBAL3	-0.0684481	0.237998
1299	NKAPL	-0.0684275	0.23814
1803	HPCAL4	0.0684237	0.238166
1311	EVA1A	-0.0683097	0.238951
2080	PRTN3	-0.068288	0.2391
2005	HSD3B2	0.0682696	0.239227
1404	SIGLEC11	-0.0682417	0.23942
1306	GRIA4	-0.0682068	0.239661
2613	ARHGAP8	0.0681715	0.239905
2511	NXPH4	-0.0681378	0.240138
169	LINC02203	-0.0681118	0.240317
217	MLNR	-0.0680696	0.240609
1833	CHRM2	-0.0678893	0.241861
2019	IGF2BP1	0.0678717	0.241983
1476	ADAM18	-0.0677938	0.242525
1112	CXCL6	-0.0677896	0.242554
721	KRTAP1-4	-0.0677687	0.2427
1352	IRX4	0.0677004	0.243176
666	GBP5	-0.0676982	0.243191
2016	RHEBL1	-0.0676888	0.243257
1612	DTL	-0.0676246	0.243705
1007	RP1	-0.0675252	0.2444
1326	CALCR	-0.0674688	0.244796
2472	DERL3	0.0674047	0.245245
615	IL1RN	-0.0673474	0.245648
2417	AKR1C8P	-0.0673045	0.245949
2500	PLP1	-0.0672017	0.246672
1898	TFDP3	-0.0671506	0.247033
2540	NPBWR2	-0.067136	0.247136
1037	TMEFF2	-0.0670239	0.247928
2589	ASGR2	0.066969	0.248317
896	SLC51B	0.0668461	0.249188
2636	ALB	0.0668376	0.249248
286	OPN5	-0.0668238	0.249346
2276	A2ML1	0.0667819	0.249643
2313	GRIN3B	0.0667312	0.250004
2183	ELOA2	-0.0666517	0.25057
2430	HSPA2	0.0666195	0.250799
361	CORIN	-0.0665909	0.251003
2253	PRICKLE2	-0.0664399	0.252082
1196	CDK1	-0.0664099	0.252297
174	SERPINB3	0.0663912	0.25243
2146	VIPR2	0.0663427	0.252778
2015	MSLNL	-0.0662021	0.253787
1683	LRRC53	-0.0661215	0.254367
590	OTP	-0.0661137	0.254423
1896	DES	0.06609	0.254594
1962	VAX1	-0.066078	0.25468
2450	CCDC70	-0.0660675	0.254756
1353	CSN2	-0.0659926	0.255296
311	MYOM3	0.0659901	0.255314
1019	KIF4A	-0.0659249	0.255785
2765	NEUROD4	-0.0658582	0.256268
2157	BTG4	-0.0657872	0.256781
1698	ACSM2B	-0.0657761	0.256862
606	DCT	-0.0657465	0.257077
604	ITGB1BP2	-0.0657087	0.257351
982	CPN2	-0.0656745	0.257599
2684	MUC19	-0.0656077	0.258085
1141	CD300LG	0.0656028	0.25812
1541	CDCA7	-0.0655988	0.258149
66	CUZD1	0.0654554	0.259194
1668	PGC	0.0653645	0.259857
2123	LY6G6F-LY6G6D	-0.0653539	0.259935
2412	PLCL1	-0.0652934	0.260377
1720	SOBP	0.0652682	0.260561
870	ANGPTL5	-0.0652498	0.260696
644	HSPB8	0.0652084	0.260999
2336	OR8D4	-0.0651816	0.261196
2790	GPT	0.0651366	0.261526
788	SIX4	-0.0650759	0.261971
91	TOP2A	-0.0649743	0.262719
2318	SERPINA7	0.0649739	0.262721
988	TBR1	-0.0647233	0.264571
2001	SI	-0.0647011	0.264735
149	FANCI	-0.0646742	0.264934
1921	SLC2A4	0.0646582	0.265053
70	ZBTB16	0.0645973	0.265504
2305	TFF1	-0.0645835	0.265606
2024	LY6G6D	-0.064535	0.265966
1275	SLC2A7	-0.0645345	0.26597
322	CPEB1	-0.0644949	0.266264
124	FOXF2	0.064438	0.266687
1284	PCP4L1	0.0644	0.26697
543	GABRA3	0.0643898	0.267045
2712	MET	-0.0642302	0.268236
513	MYO3B	-0.0641878	0.268552
2485	PLA2G2A	-0.064134	0.268954
1103	ZBBX	-0.0641295	0.268988
1354	DOCK3	-0.0640118	0.26987
724	GAGE2A	0.0639767	0.270133
741	MAGEA12	0.0639004	0.270706
2608	VGLL2	-0.0639002	0.270707
2149	MAGEB2	0.0638312	0.271226
711	KIAA0408	-0.0638165	0.271336
121	SPANXB1	0.0638142	0.271354
1171	C2orf91	-0.06378	0.271611
2769	EDN2	0.0637301	0.271987
256	SLC6A15	0.0636575	0.272535
599	CYP3A4	-0.0636429	0.272645
1356	SLC17A6	-0.0636021	0.272953
445	AC011604.2	-0.0635953	0.273004
613	SCGB1D2	-0.0635875	0.273064
1156	TMEM100	-0.0634887	0.273811
901	CYP1A1	-0.0634824	0.273858
139	TMEM236	-0.0634769	0.2739
1194	FAM71F1	-0.0634405	0.274176
1176	MALL	0.063434	0.274226
1645	ELF5	0.0633485	0.274874
1236	ERMN	-0.0632975	0.275261
1528	SULT1B1	-0.0632655	0.275505
1344	CCDC190	0.0632181	0.275865
744	DAAM2	0.0631898	0.27608
2331	RSPO4	0.0631879	0.276095
1480	SLC2A5	-0.063185	0.276117
2034	PRR20G	0.0631677	0.276249
841	NDRG4	0.063056	0.277101
2028	SSX2	-0.0630116	0.27744
1815	LVRN	-0.0629969	0.277553
2546	NMS	-0.0629241	0.278109
2113	NXPE4	-0.0629035	0.278267
2534	KRTAP5-10	-0.0628899	0.278371
1721	USP26	-0.0628477	0.278694
2322	CAND2	0.062828	0.278845
906	RCAN2	0.062803	0.279037
54	TPRG1	0.0627618	0.279353
981	FANCD2	-0.0627557	0.2794
2575	KCNJ15	-0.0627004	0.279825
136	KRTAP4-12	-0.0625623	0.280887
1789	ALX3	0.0624311	0.281899
470	NRG3	-0.0624223	0.281967
2581	PSG7	-0.062301	0.282905
1422	GBX1	0.0622477	0.283318
1883	PRSS58	-0.0622232	0.283508
1749	CTTNBP2	0.0621917	0.283752
2205	LRAT	-0.0621666	0.283947
2449	FABP2	-0.0621015	0.284453
1111	SMIM35	-0.0620594	0.284779
1072	SMIM5	0.0620401	0.28493
2537	CSRNP1	-0.061968	0.285491
1042	HOXC6	0.0619444	0.285675
1445	CXCL11	-0.0619114	0.285932
2403	OR4N2	-0.0617043	0.28755
144	FRMPD2	-0.061634	0.2881
2596	IL20RB	0.061633	0.288108
962	C2orf78	-0.0616021	0.28835
837	SRMS	0.0615489	0.288768
2756	FBP2	0.0615438	0.288808
456	RAET1E	0.0615295	0.28892
811	LAMP3	0.0614912	0.289221
2198	SLC6A19	0.0614705	0.289384
187	NECAB1	-0.0613607	0.290248
359	BPIFA3	-0.061302	0.29071
2155	CST2	0.0612678	0.29098
341	KRT6A	0.0612583	0.291055
1142	ZNF735	-0.0611304	0.292066
2675	PMFBP1	0.0611108	0.29222
1398	ABCA9	-0.0610628	0.2926
574	BEST2	-0.0610218	0.292925
2197	CROCC2	-0.0609182	0.293747
1959	CORO6	-0.0608289	0.294457
651	C10orf142	-0.0608147	0.29457
2512	KCNK15	0.0607891	0.294773
2039	TNFSF9	-0.0607637	0.294975
1091	PLEKHS1	0.0607319	0.295228
484	HTR4	-0.0605714	0.296509
444	PSCA	-0.0605708	0.296514
1652	HHLA1	-0.0604893	0.297165
2375	S100B	-0.0604536	0.297451
112	SLITRK3	-0.0603879	0.297978
931	JPH2	0.0602142	0.299371
1209	FMO2	0.0601519	0.299873
1011	ANXA1	-0.0601037	0.300261
204	KIF18B	0.0601016	0.300278
109	C12orf54	0.0600676	0.300552
1672	CXCL17	0.0600514	0.300683
648	MUSTN1	-0.0600364	0.300804
1628	C1QTNF6	-0.0597678	0.302975
1360	PADI1	0.0596749	0.303729
138	PTGDR2	0.059639	0.304021
1538	JAM2	0.0595551	0.304702
596	CGAS	0.0595421	0.304808
938	SMTNL1	0.0595272	0.304929
71	IL17C	0.0594744	0.305359
1392	KCNE2	0.0594028	0.305943
1031	CRYGB	-0.0592153	0.307474
3	SLC22A11	-0.0590684	0.308678
2395	SERPINE1	-0.0590158	0.30911
1849	ALKAL2	-0.0589419	0.309717
1315	PSKH2	-0.0589314	0.309804
2053	CYP2C18	-0.0588422	0.310538
387	WFDC5	0.0587992	0.310892
2221	TAS2R1	-0.0587696	0.311136
1448	CCDC168	-0.0587301	0.311462
1793	KHDC1L	0.0586756	0.311913
238	HAGHL	0.058673	0.311933
706	PTCHD1	-0.0586271	0.312313
1493	PCLAF	-0.0585356	0.31307
1286	PRKCG	0.0584744	0.313577
519	KRT9	-0.0584058	0.314146
521	COX7B2	0.0583805	0.314357
1172	DOC2A	0.058364	0.314493
983	ACTA2	-0.0583122	0.314924
1359	FOXE3	0.0583098	0.314943
1451	LIMS2	0.0582606	0.315353
454	GPR158	-0.05825	0.315441
2364	SSTR5	-0.0582055	0.315812
2130	ACE2	0.0581919	0.315925
926	CPB1	-0.0581808	0.316017
2120	OR1G1	-0.0581397	0.31636
234	LMAN1L	-0.058113	0.316582
1747	C1QTNF2	0.0580996	0.316695
2404	OR1J2	-0.0580943	0.316739
2352	FLRT1	-0.0578917	0.318432
2136	ENDOU	0.0578396	0.318869
940	OR4D5	-0.0578185	0.319045
1820	ITIH1	0.0578175	0.319054
565	TMEM74	-0.0577488	0.31963
729	PRSS1	-0.0577284	0.319802
333	COL9A3	0.0577227	0.31985
739	STIL	-0.057688	0.320141
172	CLCNKA	0.05768	0.320208
1040	KRTAP13-2	-0.0576672	0.320316
35	MAGEB6	-0.0576508	0.320453
2436	DCAF4L2	0.0575526	0.32128
1396	TMEM52B	-0.0575522	0.321283
96	PRDM12	-0.0575398	0.321388
477	NEXMIF	-0.0575256	0.321507
1106	GDF10	0.0574771	0.321916
947	CEACAM8	-0.0574497	0.322148
328	IFNL2	0.0574219	0.322382
802	FGF4	-0.0574146	0.322443
2520	DEFA5	-0.0573668	0.322847
1812	C8B	0.0573639	0.322871
1963	CFAP43	-0.0573564	0.322935
827	ERVW-1	0.0573103	0.323324
302	MIOX	-0.0572196	0.324093
2703	NUP62CL	-0.0572186	0.324101
2153	OTX1	0.0572063	0.324205
1053	HAS1	-0.0571645	0.324559
1211	CYP19A1	-0.0571045	0.325068
1882	MUC12	-0.0570491	0.325538
480	OR11G2	-0.056962	0.326279
900	KRT28	-0.0569296	0.326555
1005	ADIPOQ	0.0569272	0.326575
1363	ENC1	-0.0569107	0.326715
2180	UROC1	-0.0568507	0.327226
2073	ACBD7	0.05681	0.327573
726	DRAXIN	-0.0567783	0.327844
2245	CYP2C9	-0.056728	0.328274
1228	CAVIN2	0.0567127	0.328404
2507	C3orf85	-0.0566441	0.32899
2698	NCS1	0.0565306	0.329962
1875	INMT-MINDY4	-0.0564944	0.330272
972	LRRC9	-0.0564807	0.33039
2021	APOBEC1	-0.0564281	0.330841
2744	UBE2QL1	-0.0564194	0.330916
1958	TAC1	-0.0564118	0.330981
2029	GRHL1	-0.0564013	0.331072
2396	C8orf74	-0.0563537	0.33148
846	C12orf50	-0.0562779	0.332132
145	AC136428.1	0.0562669	0.332227
1927	PEG3	-0.0562298	0.332546
1620	MAPT	0.056222	0.332613
2648	SLC35F1	-0.0561742	0.333025
1819	DYDC1	-0.0561673	0.333084
299	HELLS	-0.0561387	0.333331
338	MAGEA3	0.0561332	0.333378
386	PVALEF	-0.056124	0.333458
882	EML1	-0.0561184	0.333506
1826	DPT	-0.0561157	0.333529
404	FGL1	-0.0560631	0.333984
339	GPR12	-0.0560056	0.33448
1999	CYSRT1	0.0559582	0.33489
1350	CIP2A	-0.0559004	0.335391
1145	VGF	0.0558613	0.335729
575	TERT	0.0558002	0.336259
419	NPPB	0.0557768	0.336462
1973	FAM83A	0.0557657	0.336558
1401	SBSN	0.0557329	0.336843
1180	LGALS9C	0.0557182	0.336971
1182	REG3G	-0.0557065	0.337072
259	CFAP61	-0.0556305	0.337733
546	GABRA6	-0.0555682	0.338275
1514	PLCD4	-0.0554863	0.338988
1301	C19orf81	0.0554	0.339741
163	AR	-0.0553297	0.340355
776	FAM72C	-0.0553208	0.340434
618	TREM2	-0.0552598	0.340967
1730	HAO2	-0.0552535	0.341022
1891	OR1N2	-0.0552209	0.341307
2451	TBC1D28	-0.0551753	0.341706
2582	DAOA	-0.055028	0.342999
976	SAPCD2	0.0549395	0.343777
814	TNS1	0.0548888	0.344223
2685	LCN6	0.0548063	0.34495
1489	ERVV-2	-0.0546267	0.346536
647	DIXDC1	-0.0545709	0.34703
2208	ITIH2	0.054511	0.34756
888	SLC45A2	-0.0544083	0.34847
2633	CACNB2	-0.0543842	0.348684
798	CLEC2A	-0.0543261	0.3492
743	PSG11	-0.0542295	0.350058
884	SLC27A6	0.054206	0.350268
1067	SPON1	-0.0541956	0.350361
657	EMX1	-0.0541095	0.351127
1447	GFY	-0.0540878	0.351321
1095	GDPD3	0.0540866	0.351331
2517	SERPINA3	-0.0540781	0.351407
1918	MAPK10	-0.0540714	0.351467
602	SLC15A5	-0.0540173	0.35195
1604	FRG2B	-0.0540138	0.351981
970	S100A7A	0.0540096	0.352019
2328	GRP	-0.0539438	0.352606
2439	MAB21L2	-0.0539202	0.352818
1828	SLC22A8	-0.0538509	0.353437
2551	NAP1L5	-0.0538422	0.353515
2615	UGT2A3	0.0538275	0.353647
1008	AKR1C1	0.0538174	0.353737
346	C14orf132	0.053767	0.354189
687	ZIC2	-0.0537627	0.354227
2632	KIAA1549L	-0.0537472	0.354367
2193	DEFA4	-0.0537044	0.35475
384	CYP27B1	-0.0536261	0.355454
2416	PCP4	0.0535606	0.356042
2316	SERPINB2	-0.0535277	0.356338
376	PCDHB8	0.0533975	0.357511
2148	SP9	-0.0533664	0.357791
2683	LY6L	0.0532374	0.358957
817	ABCG4	-0.0532232	0.359085
914	C1orf158	-0.0532068	0.359233
1351	SPRR2D	0.0531971	0.359321
654	TRIM73	-0.053176	0.359511
2621	PGGHG	0.053128	0.359946
270	GYS2	0.0530743	0.360433
1879	KRTAP5-5	0.0530663	0.360505
612	DNMT3B	0.0530562	0.360596
909	PNMA5	0.053002	0.361088
2408	RTL3	-0.0529864	0.361229
430	HTR1A	-0.0529596	0.361473
150	KY	-0.0529373	0.361675
95	KRTAP3-2	-0.0528862	0.36214
491	LYPD3	0.0528795	0.362201
1835	GRM5	-0.0528791	0.362204
1764	PCARE	-0.0528464	0.362502
2638	ATAD5	-0.0528091	0.362841
821	SOSTDC1	-0.0528007	0.362917
1740	S100A2	0.0527518	0.363363
852	PIWIL3	-0.0527283	0.363577
1924	CAMKV	-0.0526581	0.364217
2351	ANO3	0.0524937	0.365719
1939	HJURP	-0.0523594	0.366947
745	H2BFWT	-0.0523122	0.36738
1423	NXF3	-0.0522582	0.367876
1084	SCGB2A1	-0.0521775	0.368617
1843	KLF15	0.0521434	0.36893
1755	ABI3BP	0.0520251	0.37002
422	CYP11B1	-0.0520105	0.370153
1553	TSPYL2	-0.0519953	0.370294
980	PRSS38	-0.0519916	0.370328
764	MYRFL	-0.0519808	0.370428
1241	HIST1H3J	0.0519302	0.370894
933	GSTM2	0.0518986	0.371186
2556	SLC17A8	-0.051888	0.371283
1654	TUNAR	0.0518521	0.371615
1038	CHODL	-0.0518321	0.3718
2481	BEST4	0.0518146	0.371962
489	GAGE1	0.0517359	0.372689
2379	SCIN	-0.0517149	0.372884
247	ADGRG4	-0.0516963	0.373055
1965	BHLHA9	-0.051692	0.373095
1501	MYH11	0.0516797	0.373209
2702	OR2B6	0.0516661	0.373336
336	FNDC5	0.0515772	0.37416
2171	PIWIL1	-0.0515723	0.374205
2255	C3orf30	0.051566	0.374264
877	PPP1R3G	0.0515239	0.374654
266	SFTA3	0.0514647	0.375204
2792	KCNS1	0.0513686	0.376097
2707	CNGA3	-0.0513539	0.376234
684	OPALIN	-0.0513093	0.376649
1260	CCDC83	-0.0513051	0.376688
1193	LRP2	0.0512931	0.3768
836	SLC17A2	-0.0512238	0.377446
231	SPINK7	-0.0511776	0.377877
189	KLK6	0.0510801	0.378787
1861	POTEC	-0.051037	0.37919
1780	HTN3	-0.051006	0.379481
922	HBA2	-0.0509694	0.379823
1960	MFAP4	0.0509542	0.379965
331	BECN2	0.0509235	0.380253
875	CEP72	0.0505908	0.383377
1766	CPED1	-0.0505454	0.383805
771	CCR8	0.0504768	0.384451
1955	PSG8	-0.0504735	0.384483
1302	LHFPL3	-0.0504647	0.384565
1845	NCAPH	-0.0504634	0.384577
887	MAGEA9	0.0504473	0.38473
2660	PLN	-0.0504355	0.384841
1062	FOXM1	0.0503577	0.385575
1737	GSTA2	0.0503158	0.385971
1090	CCDC69	0.0502809	0.386302
2294	MEX3A	0.0502786	0.386324
507	ADAM7	-0.0502409	0.38668
2730	SORBS2	0.0502296	0.386787
2232	MAT1A	0.0502104	0.386969
960	SYT10	-0.0501878	0.387182
1225	TRIM42	-0.050169	0.38736
818	GUCA2A	0.0500921	0.388089
2280	F5	0.0500773	0.38823
978	HDGFL1	0.0500611	0.388383
517	PLA2G4D	0.0499859	0.389097
1217	ECEL1	0.0499464	0.389473
1063	SAPCD1	-0.0499402	0.389532
2116	ST6GAL2	-0.0498987	0.389926
1426	ANKRD30B	-0.0498247	0.390631
629	WNT8B	-0.0498083	0.390787
1692	TGFB1I1	0.0497811	0.391046
1834	ADAMTS20	-0.0497251	0.391579
2750	ALX1	0.0496901	0.391914
591	KRTDAP	0.0496093	0.392685
199	TTC29	-0.0495522	0.393231
226	EPPIN	-0.0495439	0.39331
261	FRZB	0.0494712	0.394005
747	IZUMO2	0.049467	0.394045
2349	CT55	0.0494574	0.394137
1824	CLEC3A	-0.049425	0.394448
652	CES2	0.0494058	0.394631
1972	VCX2	0.0493866	0.394815
115	ENHO	0.0493849	0.394832
1938	PRB2	0.0493824	0.394856
87	SKA3	-0.0491982	0.396624
1942	C2orf50	0.0491302	0.397277
463	B4GALNT4	-0.0490395	0.398151
516	COL4A6	-0.0489998	0.398533
274	HPGD	-0.0489966	0.398564
1314	ACOX2	-0.0489751	0.398771
1308	CNKSR2	0.0489736	0.398786
2657	PSG9	-0.0489675	0.398845
123	MYOM1	0.0489474	0.399038
485	FAM25C	-0.0489146	0.399355
2325	MEI1	0.0489021	0.399476
2056	SCN7A	-0.0488648	0.399835
1502	CFHR5	-0.0488631	0.399852
2273	TEX11	-0.0488094	0.40037
2018	GKN1	-0.0487243	0.401194
1552	PTH1R	0.0487166	0.401268
2502	NOTUM	0.0486537	0.401877
269	CYP26A1	-0.0485785	0.402605
2643	COMP	0.0485721	0.402667
132	HAO1	0.0484559	0.403796
29	UBE2T	-0.0484093	0.404249
2757	OR7D4	-0.048388	0.404455
728	LRRC4	0.0483652	0.404677
1234	MICU3	-0.0482717	0.405587
2468	MGAT4D	-0.0482573	0.405728
1964	ANK2	0.0482186	0.406105
524	CELSR3	0.0481092	0.407171
2624	SPINK2	0.0480984	0.407277
2469	DEPDC1B	-0.0480176	0.408066
449	RFPL4B	0.0479671	0.40856
785	HEPACAM	0.0479663	0.408568
522	COL21A1	-0.0479373	0.408852
1224	USP17L2	-0.0479032	0.409185
2272	CDK6	-0.0478827	0.409386
1998	CLEC18C	-0.0478138	0.410061
1877	IQCM	-0.047794	0.410256
1988	PMCH	0.0477453	0.410733
198	SPP2	-0.0477265	0.410918
34	CRHBP	-0.047701	0.411167
621	SPRR2E	0.0476764	0.411409
2645	GIMD1	-0.0476056	0.412105
1491	RTP1	-0.0475679	0.412476
954	EDN3	-0.0475459	0.412692
1214	SPARCL1	-0.0475281	0.412867
702	HSD17B3	0.0475069	0.413076
2516	ATP1B2	0.047459	0.413548
1389	SMOC1	0.0474568	0.413569
2030	DUSP26	0.0474493	0.413643
369	SPRR2B	0.0474378	0.413757
1393	NDN	0.0473302	0.414818
497	FAM25A	0.0472894	0.41522
849	CDH7	-0.0472639	0.415472
1219	IGFL4	-0.0472501	0.415609
2097	PCDHA5	-0.047215	0.415955
318	MGAM	-0.0471911	0.416192
1201	BEST3	-0.0471773	0.416328
1928	C11orf96	0.047115	0.416945
257	FNDC7	-0.0470914	0.417179
2350	ADAM30	-0.0470847	0.417245
2497	KRT77	-0.0470517	0.417572
1163	ALLC	-0.0470029	0.418055
105	CYP11B2	-0.0469998	0.418086
1285	CAPN9	-0.046946	0.41862
1147	PLD5	-0.0468302	0.419769
838	NAALADL1	0.0467981	0.420089
2087	PGBD5	0.0467221	0.420845
1113	RSPH10B2	-0.0467003	0.421062
773	PAQR9	-0.0466619	0.421444
1804	SYT8	0.0465747	0.422314
569	AC004233.2	-0.0465702	0.422358
856	CALY	-0.0465655	0.422405
719	SLC9A4	0.0464809	0.42325
2389	RGS21	-0.0464551	0.423507
196	PLPPR1	-0.046405	0.424008
1714	FAM47C	-0.0462955	0.425104
797	ERAS	-0.046225	0.425809
725	GALNTL5	-0.0461936	0.426125
2610	KCNK16	-0.046189	0.42617
378	FLNA	0.0461784	0.426277
698	FLG2	-0.0461187	0.426876
284	ZFP57	0.0460963	0.427101
1770	FAXDC2	0.0460177	0.42789
396	ACPP	0.0458809	0.429266
1246	PDZD2	0.0458157	0.429923
164	NKX6-1	0.0458029	0.430052
2236	NEXN	-0.0457333	0.430754
997	SLC10A6	0.0457133	0.430955
160	GRIK5	0.0457035	0.431054
1229	ACAN	-0.0456911	0.43118
416	COL11A2	0.0456113	0.431985
854	GABRA5	-0.045572	0.432383
1320	C8G	0.0455388	0.432719
267	C2orf88	-0.0455101	0.433009
953	CLDN9	0.0454797	0.433316
2760	SLC22A17	0.0454162	0.433959
832	OR2B2	-0.0454023	0.4341
1684	ACER2	-0.0454022	0.434101
2156	AC106774.4	0.0453999	0.434124
637	CEL	0.0453143	0.434993
1616	ANKRD30A	-0.0452606	0.435538
1139	LCN12	-0.0452332	0.435816
2145	KRTAP3-1	-0.0451035	0.437135
2043	DDX4	0.0451033	0.437137
1566	CLIP3	0.0451001	0.43717
975	GRIA2	-0.0450403	0.437778
2020	SCN2B	0.0450119	0.438067
2530	FOXD4L6	-0.0449165	0.439039
2341	MEIKIN	-0.0448781	0.439431
1061	CRTAC1	0.0448424	0.439795
153	FGF21	-0.0448381	0.439839
1992	SALL4	0.0448282	0.439941
2312	COX7A1	0.044785	0.440382
2562	PDLIM3	-0.0447792	0.440441
1869	SLC30A10	-0.0447018	0.441233
1340	IFNA1	-0.0446988	0.441263
1337	SULT2A1	-0.0446198	0.442072
1858	SASH1	-0.0445975	0.4423
1397	CYBRD1	-0.044597	0.442305
2630	CACNA2D3	-0.044592	0.442357
1862	MAGEA11	0.0445915	0.442362
2384	LYZL2	-0.0445818	0.442461
2070	BPIFB4	0.0445067	0.443231
141	MORC1	-0.0444698	0.443609
496	KIF20A	-0.0443124	0.445225
1273	KIAA1210	-0.0443037	0.445315
1886	NXPH3	0.0442697	0.445665
1669	HOXC13	0.0441921	0.446464
709	SYNDIG1L	0.04402	0.448237
147	HSD17B2	-0.043976	0.448691
2055	SMYD1	-0.043961	0.448847
2604	ASCL3	0.0438742	0.449744
1894	CASQ1	0.0438273	0.450229
2466	PLA2G1B	0.0437622	0.450903
735	RFPL2	0.0437166	0.451375
188	ANPEP	0.0436378	0.452192
1989	TDRD12	0.0436204	0.452373
1018	RBP2	-0.0435742	0.452852
1310	LIPG	-0.0435405	0.453201
113	CDH3	0.0434923	0.453702
2577	NFE2L3	0.0433526	0.455156
303	PSAPL1	0.0433044	0.455657
179	PROZ	-0.0432751	0.455963
442	TAS2R60	-0.0432504	0.45622
913	RNF113B	0.0431639	0.457123
886	INHA	-0.0431063	0.457723
1256	CDC45	-0.0431045	0.457743
285	LGSN	0.0430758	0.458042
1577	TBC1D3D	-0.0430627	0.458179
1373	HAMP	0.0430604	0.458203
474	SSX4B	-0.0430371	0.458447
1161	OR11H4	-0.0430075	0.458756
948	PGR	-0.0430061	0.458771
1656	CEACAM20	-0.042989	0.458949
757	ALPI	0.0429804	0.459039
984	PRSS45	0.0429548	0.459307
878	SSMEM1	-0.0429526	0.45933
2736	PLAC1	0.0429493	0.459364
383	GLRA4	-0.0429414	0.459447
1848	LRRIQ4	0.0429292	0.459575
2139	CA2	-0.0428887	0.459999
1055	SBK1	0.0428798	0.460092
562	PNCK	-0.0428472	0.460433
212	SALL2	0.0428232	0.460685
2137	GDF15	-0.0428179	0.460741
1708	SLC22A24	-0.0428017	0.460911
1026	OR1Q1	-0.0427584	0.461365
2340	AGTR1	-0.0427396	0.461562
2154	GTSF1	0.0426992	0.461986
1600	FGB	-0.042649	0.462513
1580	TMEM35A	-0.0425242	0.463824
2479	CCL26	-0.0424932	0.46415
1801	IQCF2	-0.042459	0.46451
2127	LY6H	-0.0424476	0.464631
332	RDM1	-0.0424354	0.46476
1487	SLC22A16	-0.0423749	0.465396
2057	FAM9B	-0.0422046	0.467193
2443	OLIG3	0.0421926	0.46732
2437	SPRR2A	0.0421481	0.46779
2287	FAM9A	-0.0421443	0.46783
371	MYLK	-0.0421113	0.46818
390	TNFSF18	0.0419792	0.469577
1177	PLG	-0.0418918	0.470503
915	FGF20	0.0417812	0.471677
1599	IQGAP3	0.0417643	0.471856
2211	RXFP3	-0.0417588	0.471915
1097	UTS2	0.041754	0.471966
1436	CACNA1D	-0.0417524	0.471983
1358	KCNA10	-0.0417271	0.472252
579	FAM47A	-0.0417049	0.472488
1761	ASPA	-0.0415923	0.473685
2576	LHX1	-0.0415886	0.473725
2181	STPG4	0.0415669	0.473956
659	DGKG	0.0414482	0.47522
2774	SSX4	-0.0414464	0.47524
2237	SMIM36	0.0413844	0.475901
2082	GPRC5A	-0.0413763	0.475987
916	FOXF1	0.0413677	0.476079
2691	ADAMTS18	-0.0413607	0.476154
536	ZNF114	0.041334	0.476438
2124	ROS1	-0.0413328	0.476451
57	METTL24	0.0411592	0.478307
2007	DMRTA1	0.0411478	0.478428
181	NUF2	-0.0411472	0.478435
620	CNBD1	-0.041135	0.478565
956	SLC51A	0.0410987	0.478954
1933	SERPINB4	0.0410886	0.479062
2686	CSRP3	0.0410505	0.47947
1937	FAM19A5	0.0410203	0.479794
441	FAXC	-0.040945	0.480602
2284	TMEM145	-0.0409265	0.4808
1075	FKBP5	-0.0409255	0.48081
2427	KRT33A	0.0408982	0.481104
465	CHGA	0.040898	0.481106
923	LINGO1	0.04088	0.481299
2094	C10orf53	-0.0407961	0.4822
1220	EGR1	-0.0407662	0.482522
949	POTEH	-0.040753	0.482663
1719	CNPY1	-0.0406895	0.483347
219	ELOVL4	-0.0406835	0.483411
1085	TGFBR3	0.0405835	0.484487
2286	BDKRB1	-0.0405522	0.484824
912	SLC7A14	-0.0405145	0.485232
600	SOHLH1	0.0404338	0.486101
2407	SLC30A2	0.0404229	0.486219
1596	SLC28A1	-0.0403673	0.486819
1239	SLC46A1	0.0403555	0.486947
532	PCDH11Y	-0.040344	0.487072
1339	RTL5	0.0403313	0.487209
1799	OR5BS1P	-0.0402856	0.487703
1832	MAGEB10	-0.0402297	0.488307
1027	SNORC	0.0402296	0.488308
213	PCSK9	-0.0401403	0.489275
627	KLK12	0.0400749	0.489984
770	ELOVL2	-0.0400492	0.490263
529	GPR17	-0.0399927	0.490875
2333	CST11	-0.0399615	0.491213
1945	TPSG1	-0.0399398	0.491449
358	ADRA1A	0.0398987	0.491895
2731	SMIM6	0.039813	0.492827
1856	HPX	-0.0398074	0.492888
1644	XDH	0.0395889	0.495267
1297	SOHLH2	0.0395767	0.4954
1677	SLCO1B7	-0.0395177	0.496043
17	RNF223	0.0393797	0.49755
1278	RNASE1	-0.0393678	0.49768
1184	MAPK4	-0.0393393	0.497992
544	NT5C1A	0.0392819	0.498619
1454	REEP2	0.039274	0.498705
56	PLSCR2	0.039218	0.499319
2027	CHRNA1	-0.0391503	0.50006
2508	CCDC78	0.0391347	0.500231
1837	CCDC194	-0.0391008	0.500603
2770	PCDHA12	-0.0390743	0.500893
2110	GLOD5	0.0390674	0.500968
2723	TM6SF2	-0.039043	0.501236
334	RADIL	0.0390142	0.501553
2467	OR8G5	0.038983	0.501895
2399	NKX2-4	-0.0389715	0.502021
2445	AMELX	-0.0389658	0.502084
1767	XAGE2	0.0389277	0.502503
1726	AKR1C2	0.0389257	0.502525
1505	SLC22A31	0.0389186	0.502603
327	KRT35	-0.0389131	0.502663
2257	SIX2	0.0388766	0.503064
1348	GKN2	-0.0388684	0.503154
1123	TGM6	-0.0388648	0.503194
1551	RHPN1	0.0388339	0.503533
2692	STMND1	-0.0388291	0.503586
708	VSTM2B	-0.0388085	0.503812
1624	PTPRU	0.0387796	0.504131
1406	TMEM212	-0.038672	0.505315
74	PIMREG	-0.0386158	0.505935
1954	CENPF	-0.0386051	0.506053
1288	KIF2C	-0.0385778	0.506353
2653	RCOR2	0.0385061	0.507145
772	PDK4	-0.0384859	0.507368
2444	AOC3	0.038474	0.507499
1558	SLC46A2	0.0384691	0.507554
1562	FAM72D	-0.0384576	0.507681
1711	MRGPRX2	-0.0383527	0.508839
1522	ALPP	-0.0383145	0.509263
355	NEFM	-0.0383068	0.509347
193	MYT1	-0.0382408	0.510078
240	HOXA11	-0.038154	0.511039
319	TRIP13	-0.0380819	0.511839
2188	GPR155	-0.0380631	0.512048
727	LGI4	0.0380384	0.512321
1817	ECM1	-0.038	0.512747
2243	ANGPTL1	-0.0379907	0.512851
2093	NLRP13	-0.0379536	0.513263
184	MAGEB1	0.0379486	0.513318
583	BPIFB6	-0.0378895	0.513975
2022	GLYATL3	-0.0378653	0.514244
2559	KLHL35	0.0378271	0.514669
1206	HAND2	-0.0378214	0.514732
1077	STRA6	0.0378087	0.514874
2150	ADGRD2	-0.0377457	0.515575
1431	FLG	0.0377379	0.515661
924	LBX1	-0.0377313	0.515736
93	DEFB123	-0.0377016	0.516065
2174	HOXC12	0.0376882	0.516215
1653	SPTSSB	-0.0376473	0.516671
282	KLK11	-0.037575	0.517477
2476	SCNN1B	0.0375426	0.517839
1642	NPTX1	-0.0375376	0.517894
2186	CHIT1	-0.0375362	0.517909
1911	RAET1L	-0.0374701	0.518648
133	UCMA	-0.0374656	0.518698
1442	C1QL4	0.0374555	0.518811
1441	LCE3D	-0.037414	0.519275
2209	C8orf88	-0.0373609	0.519868
722	TGM3	0.0373509	0.51998
1414	MRGPRX4	-0.0372812	0.520759
944	SCRT1	-0.0372758	0.520819
2388	ZNF365	0.0372498	0.521111
2677	GNG8	0.0372314	0.521317
753	MEPE	-0.0372148	0.521503
200	EFCAB3	-0.0371978	0.521693
977	LCE3E	-0.0371765	0.521931
225	ERICH4	-0.0371646	0.522065
125	SMC1B	0.0370882	0.522922
1192	MYOZ2	-0.0370587	0.523253
2614	SH3GL3	-0.0370144	0.523749
1375	MYZAP	-0.0369607	0.524352
1902	FETUB	0.0369491	0.524482
1591	CXorf67	0.0368496	0.525601
1303	OR7G2	-0.0368174	0.525963
255	DPPA5	0.0367802	0.526381
320	ARHGEF38	-0.0367435	0.526795
1066	AMPD1	-0.036728	0.526969
248	GRPR	-0.0366407	0.527952
446	GDPD2	-0.03655	0.528975
2267	ZSCAN10	0.0364852	0.529706
1839	BPIFB2	0.0364719	0.529856
1731	KRTAP5-6	-0.0364657	0.529926
2654	DNAH14	0.0364189	0.530455
1416	RYR2	-0.0364172	0.530474
1632	ZNF367	-0.0364045	0.530617
47	HHIPL2	-0.0363795	0.530899
1808	TEKT4	-0.036366	0.531052
2106	LAMC2	0.0363589	0.531133
1857	AFP	-0.0363184	0.53159
1121	WSCD2	0.0363081	0.531708
2126	CCNF	0.0362744	0.532088
1079	CENPA	-0.036148	0.533519
1136	ADRA1D	0.0361078	0.533975
1186	TIMP1	0.0360788	0.534304
1961	FOXD4L5	-0.0360649	0.534462
2143	RAG2	0.0360525	0.534602
603	NAT2	-0.0360518	0.53461
1794	NEU4	-0.0358694	0.536681
1109	CKMT2	-0.0358681	0.536695
183	PGM5	0.0358333	0.537091
1550	IL36RN	0.03573	0.538266
1129	PROKR2	0.0357258	0.538314
1940	RAB9B	-0.0356051	0.539688
1488	MAGEC3	-0.0355761	0.540019
1840	NKD1	0.0355758	0.540021
492	OR1F1	-0.035552	0.540293
2348	CACNA1E	-0.0355302	0.540541
966	ETNPPL	-0.0355279	0.540567
1417	BCHE	-0.0354642	0.541294
2673	DLX6	-0.0354502	0.541454
4	ZFP42	0.0354474	0.541486
2264	PNPLA3	0.0353915	0.542125
366	EPHX4	-0.0353587	0.542499
1609	MIEN1	0.0353276	0.542854
1071	ATP13A5	-0.0353193	0.542949
353	APCS	0.0352809	0.543388
415	KRT32	0.0352093	0.544206
737	FABP1	-0.0349812	0.546819
807	P2RY14	-0.0349754	0.546886
134	ATP1A2	0.0349336	0.547366
589	LMO1	-0.0348806	0.547975
796	PTF1A	-0.0348481	0.548347
1693	RASD2	0.0348269	0.548591
808	KPRP	0.0348049	0.548844
2058	KIF2B	-0.0346757	0.550329
2098	ASPG	0.0346329	0.550822
2184	KIF4B	-0.034605	0.551143
993	NLRP8	-0.0346041	0.551153
1725	SPINK8	0.0345875	0.551344
2254	DLL3	-0.0345657	0.551595
1619	NXPH1	-0.0345525	0.551748
400	TRABD2A	-0.0345102	0.552234
961	GJB4	0.0344916	0.552449
2166	PRR9	-0.0344712	0.552684
577	PPP1R12B	0.0343975	0.553535
634	DNAAF3	-0.034309	0.554556
61	GRIN2B	-0.034308	0.554567
227	DUSP13	-0.0342953	0.554714
2425	ABCA8	0.0342845	0.554839
1290	MMP11	-0.0342544	0.555186
2462	CASQ2	0.0342501	0.555237
80	HTR3D	-0.0342103	0.555696
1148	LIN28A	0.0342067	0.555737
1317	SSUH2	0.034156	0.556324
2354	ZIC1	0.0340627	0.557404
2716	TRPM5	0.0340296	0.557787
211	AQP10	-0.0339685	0.558494
1245	LIX1	-0.0338893	0.559413
1689	SYNGR4	0.0336884	0.561745
1605	MAGEC1	0.0336662	0.562003
917	RNF165	0.033663	0.56204
1592	IRS4	0.033627	0.562459
676	CPXM2	0.0336235	0.562499
601	DHRS11	0.0336086	0.562673
2419	FBXL22	0.0335487	0.563369
397	USP29	-0.0335249	0.563646
2749	AFM	-0.0335111	0.563807
1367	FTHL17	0.0335089	0.563833
249	HRASLS2	0.0335084	0.563838
675	RNF150	0.03349	0.564052
1659	FAM181B	0.033434	0.564704
1200	MT1E	-0.0334227	0.564837
998	C17orf78	-0.0334057	0.565034
1664	DLK1	-0.0333923	0.56519
2231	KRT16	0.0333739	0.565406
1202	NSG1	-0.0333614	0.565551
2086	STK31	0.0333433	0.565762
6	LMOD1	0.0332784	0.566518
330	SPATA31D1	-0.0332114	0.567301
368	MYO1A	0.0331409	0.568124
1739	UGT2B7	-0.0330942	0.56867
243	RNASE10	0.0330259	0.569469
1497	CCNE1	-0.0330055	0.569707
2085	SLC15A1	0.032969	0.570134
1134	DCDC2	0.0329163	0.570752
425	ELOVL3	-0.0329126	0.570795
2787	GNAO1	0.0328854	0.571113
2600	ADAD2	0.0328743	0.571243
1643	DPF1	0.032822	0.571856
563	CDH12	0.032796	0.57216
2637	SCN2A	0.0327812	0.572334
793	PRDM13	-0.0327707	0.572457
2250	CNTN3	-0.0327031	0.57325
1908	PCDH10	-0.0326032	0.574423
329	GAP43	-0.0325897	0.574582
265	ASB4	0.0325632	0.574892
98	CSN1S1	-0.0325553	0.574985
2238	NOVA1	0.0325531	0.575011
1002	KRT23	0.0325285	0.5753
116	LDB3	0.0324578	0.576131
1127	GFRA2	-0.0324232	0.576538
2296	DPPA3	0.0324214	0.57656
1494	SRY	0.0324207	0.576568
2783	GIP	-0.0324067	0.576733
276	FEZF1	0.0323393	0.577526
952	SYNM	0.0323288	0.57765
1208	LONRF2	-0.0323276	0.577663
2426	PRSS55	0.0322944	0.578055
2635	HAND1	-0.0322909	0.578096
2519	OR8A1	0.0322275	0.578843
828	SPINK6	-0.032214	0.579003
1230	DSG3	-0.0321723	0.579494
1625	FFAR1	-0.0321608	0.579629
1630	BHMT2	-0.0320863	0.580508
1944	MSANTD1	-0.0320846	0.580528
2289	HTN1	-0.0320568	0.580857
2270	USP17L7	-0.0320413	0.581039
1143	GAL3ST2	-0.0320182	0.581312
823	REEP1	-0.0319696	0.581886
2077	MYOC	-0.0319242	0.582424
323	AQP4	-0.0319199	0.582474
2733	PRUNE2	-0.0318787	0.582961
891	SMKR1	-0.0318326	0.583507
1765	SMPX	-0.0317944	0.583958
1379	CBR1	-0.0317943	0.583959
360	ARHGEF25	0.0317542	0.584434
142	ENPP3	-0.0317488	0.584498
2565	DCAF12L2	0.0317478	0.58451
668	CHAT	-0.0317462	0.584529
1197	CLPS	0.0317096	0.584963
1371	SLC23A1	0.0316907	0.585186
1016	PDE2A	0.0315892	0.586389
1479	DRICH1	-0.0315875	0.58641
2216	TENT5D	-0.0315873	0.586411
1920	ZNF670-ZNF695	-0.0315363	0.587017
1885	ADAMTS8	0.0315029	0.587413
2377	CLEC19A	0.0314988	0.587461
2509	RAD54L	-0.0314594	0.58793
1649	WFDC10A	0.0314323	0.588251
1022	ALOX15	-0.0314273	0.588311
1254	EPM2A	-0.0314244	0.588345
2782	CST4	-0.0314086	0.588532
929	SLC25A4	-0.0314077	0.588543
945	PPP1R27	-0.0314039	0.588588
2068	AC022335.1	-0.0313321	0.589441
525	KRT17	0.0313139	0.589658
2504	CCL20	-0.031288	0.589965
1221	OR2Z1	-0.0311981	0.591035
1943	PGA4	-0.0311352	0.591784
2447	IL36B	-0.0311089	0.592097
2568	AADACL3	-0.0311065	0.592125
2729	C2CD4A	0.0310925	0.592293
2603	PRIMA1	0.0310753	0.592498
2434	PASD1	-0.0309094	0.594476
759	GPM6A	-0.0308869	0.594743
2314	KRTAP5-3	-0.0308837	0.594782
1734	IFNL1	0.0308224	0.595513
2133	CBX2	-0.0308023	0.595754
1420	C22orf23	0.0307819	0.595998
2064	RBPMS2	0.0307766	0.596061
1024	MKI67	-0.0307744	0.596087
1088	PNMA6E	0.0307488	0.596393
1727	TXNDC5	0.0307335	0.596576
1215	SLC25A34	0.0307331	0.59658
12	KCNJ18	0.0306569	0.597492
178	ZG16	-0.0305516	0.598752
[truncated: 798 more rows]

## Sheet: Supplementary Table 2
gene	HR	z	pvalue
VCAN	1.17314	3.33818	0.000420896
GALNT15	1.06754	2.04787	0.000771329
RGS2	1.16572	1.95336	0.000774977
DIRC1	1.11636	1.65585	0.00084328
LOX	0.97146	-0.332046	0.000851634
HP	0.814864	-2.06765	0.00381976
ZNF331	0.887687	-1.79217	0.004063
COL5A2	0.86575	-0.860382	0.00412753
MCEMP1	0.996988	-0.0382846	0.00441667
PI15	0.929784	-1.2385	0.00513865
ADAMTS12	1.01694	0.30265	0.00524492
FAP	1.14482	2.25145	0.00770656
ADAM12	1.04688	1.0531	0.00864529
MUC15	1.04372	0.662894	0.00998234
PTX3	1.02207	0.408044	0.0101552
ANOS1	0.98293	-0.458355	0.0105008
GRIK2	1.08626	1.18915	0.0145719
IL1A	1.07165	1.447	0.0145724
LRFN4	0.829873	-2.38132	0.0172507
PROC	1.07528	1.06796	0.0194689
MMP8	1.03761	0.548042	0.023971
C5orf46	0.976523	-0.253709	0.024177
BCAT1	0.945233	-1.14602	0.0243573
FOXS1	1.06123	1.6474	0.0245344
SEMA5B	1.09098	1.5682	0.026457
STRIP2	1.07475	1.53665	0.0288921
NR4A3	1.22831	2.87323	0.0347876
ATF3	1.06577	0.899984	0.0365922
RRAD	1.12606	2.44285	0.0365975
BNIPL	1.06777	1.91663	0.0385635
CKAP2	1.14414	2.5705	0.0386725
COL11A1	0.997107	-0.0593755	0.0405726
HBB	1.02988	0.76691	0.0406367
HIST1H2BO	0.888481	-2.04507	0.0408476
SLC35G1	1.04506	1.33079	0.0439963
LYVE1	1.03987	1.18139	0.044749
OLR1	0.928034	-1.0567	0.0451223
S1PR5	1.11756	2.00701	0.0507773
MMP13	0.997527	-0.0366845	0.0552852
FCHO1	1.0025	0.0692314	0.0638482
SULF1	1.04174	1.02245	0.0665859
SYNGR1	0.995537	-0.110975	0.0686529
ILDR1	0.97202	-0.672096	0.0731064
S100A12	1.04654	0.996155	0.0742827
TMEM26	1.04919	1.25888	0.0820953
FOXD2	1.16615	2.24866	0.0866691
GPM6B	0.95286	-1.03084	0.0977528
MMP1	1.02094	0.311618	0.0994763
ZSCAN18	1.05474	1.44552	0.116835
IZUMO1R	1.08777	1.24911	0.11847
XIRP1	1.04012	0.544847	0.120547
OSM	1.01163	0.174332	0.12438
DACT2	1.02398	0.616276	0.125888
APOE	1.18974	1.73866	0.129961
LRRC15	1.06703	1.41809	0.131134
WNT2	1.25201	3.36158	0.135576
MSR1	1.09316	2.25759	0.13948
SERPINF2	1.06756	1.02977	0.147897
PLPP4	1.00718	0.258476	0.148311
PMP2	1.04107	1.53052	0.151592
TNXB	1.07603	1.26014	0.152111
CD207	1.09911	2.04722	0.156166
EPHX3	1.02278	0.547468	0.1623
HCAR2	0.995589	-0.0946021	0.169661
IBSP	1.05746	1.3733	0.183259
CLEC5A	0.93069	-0.747946	0.188701
TMEM79	0.9872	-0.376005	0.195937
FCGR3A	0.877484	-2.06881	0.20762
DUOXA1	1.06083	1.43393	0.208075
CSF2	1.05051	1.04486	0.210432
RTN4RL2	1.0124	0.28579	0.211626
CPLX1	1.25728	3.33544	0.21553
VGLL1	1.03983	0.776697	0.229222
PRR7	1.02704	0.593859	0.232878
PLAU	0.983143	-0.29862	0.23438
PPBP	1.0287	0.770443	0.237446
APELA	1.2825	3.52662	0.249797
UCN2	1.05626	0.997019	0.251322
ASPHD1	1.06493	1.55248	0.251786
ATP6V0D2	1.04095	0.724285	0.28336
FOXN1	1.05401	1.14714	0.284327
KLF2	0.934885	-0.939703	0.28554
SLC5A2	1.04972	1.25238	0.290647
AFF3	1.05703	1.39738	0.292295
AQP9	1.00244	0.0634105	0.296085
CNFN	1.12875	2.11082	0.302614
PLA2G7	1.01684	0.275352	0.30312
CD79A	1.10379	1.83446	0.303663
SPP1	0.958607	-1.02243	0.306568
NEURL3	1.02023	0.518393	0.306576
HSPA6	0.980615	-0.375397	0.309931
CALML3	1.04577	0.855016	0.310308
UBD	1.23927	2.86825	0.317749
ICAM3	1.01015	0.163902	0.318755
BBOX1	1.06693	1.49247	0.319175
MAD2L1	1.06753	1.43212	0.331623
MMP7	1.02046	0.598033	0.337741
GPR25	1.03476	0.876384	0.345693
E2F7	1.01285	0.409089	0.34737
TTC9	0.993055	-0.19899	0.364991
MMP12	0.856007	-2.18496	0.366537
SUSD2	1.07636	1.31443	0.368129
SLC11A1	1.10277	1.47773	0.377772
CHST13	1.08458	1.51425	0.380821
PBK	1.11274	2.79821	0.383936
GPR84	1.00586	0.18722	0.389017
GLTP	1.02293	0.464747	0.389579
ERP27	1.18996	2.79159	0.392542
MAB21L4	0.821284	-2.01413	0.398538
FGFR4	1.00235	0.0631708	0.399342
UPK3A	1.09682	1.8207	0.40006
INSYN2B	0.967093	-1.01457	0.410816
CHI3L1	1.11539	2.00351	0.430991
DUOX1	1.10596	2.09023	0.437337
SPERT	0.871608	-1.85324	0.441037
TNFRSF13B	1.14434	2.84676	0.443135
CCL18	0.990812	-0.390865	0.451431
CENPK	0.959109	-0.999093	0.454493
NKX2-3	1.01162	0.229405	0.468891
FCGR1A	0.989063	-0.404647	0.48325
BARX2	1.02723	0.841514	0.501523
C1orf115	1.02195	0.533405	0.507399
OR2I1P	0.971747	-0.90298	0.519008
RFX8	0.892657	-1.71324	0.524543
LTF	0.99323	-0.124111	0.534173
CXCL8	0.949937	-0.905896	0.537712
PITX1	0.992856	-0.141086	0.542245
NCCRP1	0.967526	-0.489242	0.549818
CXCR2	0.972788	-0.644875	0.552606
FCGR1B	1.19314	2.21944	0.582779
CD80	0.956989	-1.07065	0.583663
SLC16A9	1.10894	2.33643	0.584057
TDRD6	1.05807	1.0728	0.585859
CCL7	1.02902	0.958639	0.593753
PPP1R14D	0.946144	-0.870667	0.604184
KCNK7	1.00689	0.254315	0.624671
PRSS27	1.18806	3.36288	0.633199
ACOD1	0.843333	-1.29321	0.642113
CYP4B1	1.04039	0.636359	0.646697
SEC14L4	1.05343	1.01537	0.682474
IFI6	0.970675	-0.477229	0.683241
KRT14	0.957043	-0.609422	0.685737
PIGR	1.06069	0.882009	0.695897
PGLYRP3	1.09378	2.89268	0.706913
HPDL	1.07198	2.57644	0.707365
CBX7	1.0057	0.0966082	0.739855
FGFBP2	1.02851	0.753031	0.75533
CCL3	1.15595	2.09028	0.762157
CPO	1.01566	0.621649	0.76523
SLC39A2	1.03561	0.54933	0.775039
KLRB1	1.03132	1.20237	0.783046
MMP3	1.11136	2.44284	0.79604
PKP1	1.05238	0.861401	0.799252
AGRN	0.908289	-1.19298	0.79972
FAT2	0.927518	-0.97085	0.80332
SLC52A1	0.988688	-0.228246	0.818554
CLDN16	0.955981	-0.842798	0.819455
MUCL1	0.96922	-0.844236	0.84227
FAM3B	1.10319	1.56123	0.851488
LY6E	0.957893	-0.942977	0.861604
GNG7	1.08665	2.2543	0.869808
AQP12A	1.16429	2.66466	0.887802
ATOH8	1.07717	1.78487	0.901228
CAPN14	1.04755	0.822458	0.911636
B3GNT8	1.14501	2.62577	0.923038
CCL3L1	1.04618	0.701086	0.924631
SPINK5	0.966553	-0.787497	0.944805
PGLYRP4	1.17142	2.55889	0.94944
FOXE1	1.0382	1.02861	0.94963
MESP2	1.01304	0.249053	0.952653
MPP1	1.06376	1.50964	0.969461
GABRD	1.05326	1.15084	0.970737
